# Supplementary material for: Transposon libraries identify novel Mycobacterium bovis BCG genes involved in the dynamic interactions required for BCG to persist during in vivo passage in cattle
Source: BMC Genomics. 2019 May 28;20:431. doi: 10.1186/s12864-019-5791-1 (PMC6540422; doi:10.1186/s12864-019-5791-1)
Supplement: Supplementary file 2 — The predicted essentiality and in vivo fitness of BCG genes. Output from the comparisons between the input and output libraries, describing the relative fitness of each gene during passage through the cattle. (XLSX 2251 kb) [file 12864_2019_5791_MOESM2_ESM.xlsx]

## Sheet: Read Me
Additional data File 2
The genes of BCG: their predicted essentiality in the input library; the number of cattle in which there was a significant change in the transposon frequency during in vivo passage in cattle, and the log2 fold change during passage in cows (a negative number indicates that mutants in those genes were less fit than the library as a whole).
Essential genes are assumed to be missing from the library and so are not included in the analyses. 'E' gene mutations are predicted to be essential (red); 'GD' genes mutants (pink) are predicted to have a growth defect; 'NE' gene mutants are predicted to be non-essential; 'GA' genes mutants are predicted to be growth advantaged (green).
Phenotypic descriptions are neccesarily brief and are not exhaustive descriptions of described phenotypes, attempts have been made to include all references that describe knockout mutations in mycobacteria.

## Sheet: All genes
				BCG Danish				BCG Pasteur
BCG locus	H37Rv Ortholog	Tuberculist annotation	Function	Essentiality in Input library	No of cattle with significant change	Average log2 Fold Change		Essentiality in Input library	No of cattle with significant change	Average log2 Fold Change
BCG_0001	Rv0001	dnaA_1	chromosomal replication initiation protein dnaA	ES	0	0		ES	0	0
BCG_0002	Rv0002	dnaN_1	DNA polymerase III subunit beta dnaN	ES	0	0		ES	0	0
BCG_0003	Rv0003	recF_1	dna replication and repair protein recF	ES	0	0		ES	0	0
BCG_0004	Rv0004		Conserved hypothetical protein	ES	0	0		ES	0	0
BCG_0005	Rv0005	gyrB_1	DNA gyrase subunit B gyrB	ES	0	0		ES	0	0
BCG_0006	Rv0006	gyrA_1	DNA gyrase subunit A gyrA	ES	0	0		ES	0	0
BCG_0007	Rv0007		Possible conserved membrane protein	ES	0	0		ES	0	0
BCG_0008c	Rv0008c		Possible membrane protein	ES	0	0		ES	0	0
BCG_0009	Rv0009	ppiA_1	Probable iron-regulated peptidyl-prolyl	ES	0	0		ES	0	0
BCG_0010c	Rv0010c		Probable conserved membrane protein	ES	0	0		ES	0	0
BCG_0011c	Rv0011c		Probable conserved transmembrane protein	ES	0	0		ES	0	0
BCG_0012	Rv0012		Probable conserved membrane protein	ES	0	0		ES	0	0
BCG_0013	Rv0013	trpG_1	Possible para-aminobenzoate synthase component	ES	0	0		ES	0	0
BCG_0014c		'pknB	Transmembrane serine/threonine-protein kinase b	ES	0	0		ES	0	0
BCG_0015	0		Probable conserved transmembrane protein	ES	0	0		ES	0	0
BCG_0016	Rv3911	sigMa_2	Possible alternative rna polymerase sigma factor	ES	0	0		ES	0	0
BCG_0017		sigMb_2	Possible alternative rna polymerase sigma factor	ES	0	0		ES	0	0
BCG_0018	Rv3912		Hypothetical alanine rich protein	ES	0	0		ES	0	0
BCG_0019	Rv3913	trxB2_2	Probable thioredoxin reductase trxB2 (TRXR)	ES	0	0		ES	0	0
BCG_0020	Rv3914	trxC_2	Thioredoxin trxC (TRX) (MPT46)	ES	0	0		ES	0	0
BCG_0021	Rv3915		Putative hydrolase	ES	0	0		ES	0	0
BCG_0022c	Rv3916c		Conserved hypothetical protein	ES	0	0		ES	0	0
BCG_0023c	Rv3917c	parB_2	Probable chromosome partitioning protein parB	ES	0	0		ES	0	0
BCG_0024c	Rv3918c	parA_2	Probable chromosome partitioning protein parA	ES	0	0		ES	0	0
BCG_0025c	Rv3919c	gid_2	Probable glucose-inhibited division protein B	ES	0	0		ES	0	0
BCG_0026c	Rv3920c		Hypothetical protein similar to jag protein	ES	0	0		ES	0	0
BCG_0027c	Rv3921c		Probable conserved transmembrane protein	ES	0	0		ES	0	0
BCG_0028c	Rv3922c		Possible hemolysin	ES	0	0		ES	0	0
BCG_0029c	Rv3923c	rnpA_2	Ribonuclease p protein component rnpA (RNaseP)	ES	0	0		ES	0	0
BCG_0030c	Rv3924c	rpmH_2	50S ribosomal protein L34 rpmH	ES	0	0		ES	0	0
BCG_0031	Rv0001	dnaA_2	Chromosomal replication initiator protein dnaA	ES	0	0		ES	0	0
BCG_0032	Rv0002	dnaN_2	DNA polymerase III subunit beta dnaN	ES	0	0		ES	0	0
BCG_0033	Rv0003	recF_2	Dna replication and repair protein recF	ES	0	0		ES	0	0
BCG_0034	Rv0004		Conserved hypothetical protein	ES	0	0		ES	0	0
BCG_0035	Rv0005	gyrB_2	Dna gyrase subunit B gyrB (DNA topoisomerase)	ES	0	0		ES	0	0
BCG_0036	Rv0006	gyrA_2	Dna gyrase subunit A gyrA (DNA topoisomerase)	ES	0	0		ES	0	0
BCG_0037	Rv0007		Possible conserved membrane protein	ES	0	0		ES	0	0
BCG_0038c	Rv0008c		Possible membrane protein	ES	0	0		ES	0	0
BCG_0039	Rv0009	ppiA_2	Probable iron-regulated peptidyl-prolyL	ES	0	0		ES	0	0
BCG_0040c	Rv0010c		Probable conserved membrane protein	ES	0	0		ES	0	0
BCG_0041c	Rv0011c		Probable conserved transmembrane protein	ES	0	0		ES	0	0
BCG_0042	Rv0012		Probable conserved membrane protein	ES	0	0		ES	0	0
BCG_0043	Rv0013	trpG_2	Possible anthranilate synthase component II	ES	0	0		ES	0	0
BCG_0044c	Rv0014c	pknB	Transmembrane serine/threonine-protein kinase B	ES	0	0.283333		ES	0	0
BCG_0045c	Rv0015c	pknA	Transmembrane serine/threonine-protein kinase A	GD	0	-1.43667		ES	0	-1.00722
BCG_0046c	Rv0016c	pbpA	Probable penicillin-binding protein pbpA	GD	0	-0.256667		GD	0	-5.81361
BCG_0047c	Rv0017c	rodA	Probable cell division protein rodA	GD	4	-3.34667		GD	0	-2.81
BCG_0048c	Rv0018c	pstP	Serine/threonine phosphatase PPP	GD	3	-5.77333		NE	1	-1.12611
BCG_0049c	Rv0019c		Conserved hypothetical protein	GD	0	-2.24		NE	1	0.0241667
BCG_0050c	Rv0020c	TB39.8	Conserved hypothetical protein TB39.8	ES	0	0.935		ES	0	-0.282778
BCG_0051c	Rv0021c		Conserved hypothetical protein	NE	0	0.571667		NE	1	-1.03278
BCG_0052c	Rv0022c	whiB5	Putative transcriptional regulatory protein	NE	0	1.275		NE	0	-1.96389
BCG_0053	Rv0023		Possible transcriptional regulatory protein	GD	0	0		ES	0	0
BCG_0054	Rv0024		Putative secreted protein P60-related protein	GD	1	-1.67833		NE	0	-0.196389
BCG_0055	0		Putative secreted protein P60-related protein	NE	0	-1.50333		NE	0	-1.38667
BCG_0056	Rv0025		Conserved hypothetical protein	NE	3	-5.55		NE	0	0.0558333
BCG_0057	Rv0026		Conserved hypothetical protein	NE	1	-1.33833		NE	2	-2.35222
BCG_0058	Rv0027		Hypothetical protein	NE	0	-4.65833		NE	0	0.441389
BCG_0059	Rv0028		Hypothetical protein	NE	0	-2.57333		NE	0	-2.24861
BCG_0060	Rv0029		Conserved hypothetical protein	NE	2	-1.495		NE	1	-0.496389
BCG_0061	Rv0030		Hypothetical protein	NE	0	-2.95833		NE	0	-0.858611
BCG_0062	0		Putative remnant of a transposase	N/A	0	0		N/A	0	0
BCG_0063	Rv0032	bioF2	Possible 8-amino-7-oxononanoate synthase bioF2	NE	1	-1.55667		NE	0	-0.274167
BCG_0064	Rv0033	acpA	Probable acyl carrier protein acpA (ACP)	NE	0	-3.69		NE	0	-2.96861
BCG_0065	Rv0034		Conserved hypothetical protein	NE	0	-0.741667		NE	0	0.204444
BCG_0066	Rv0035	fadD34	Probable fatty-acid-coa ligase fadD34	NE	1	-0.45		NE	0	0.168611
BCG_0067c	Rv0036c		Conserved hypothetical protein	NE	0	1.43667		NE	0	-1.30944
BCG_0068c	Rv0037c		Probable conserved integral membrane protein	NE	0	2.97167		NE	0	1.08528
BCG_0069	Rv0038		Conserved hypothetical protein	NE	0	-2.67667		NE	0	0.318056
BCG_0070c	Rv0039c		Possible conserved transmembrane protein	NE	0	-1.20667		NE	0	-2.43861
BCG_0071c	Rv0040c	mtc28	Secreted proline rich protein MTC28 (PROLINE	NE	1	-1.74167		NE	0	-3.77139
BCG_0072	Rv0041	leuS	Probable leucyl-trna synthetase leuS	ES	0	0.5		ES	0	0
BCG_0073c	Rv0042c		Possible transcriptional regulatory protein	NE	0	-6.12833		GD	0	-3.43083
BCG_0074c	Rv0043c		Probable transcriptional regulatory protein	NE	2	-2.06667		GD	0	-1.97722
BCG_0075c	Rv0044c		Possible oxidoreductase	NE	0	-0.398333		GA	0	0.334444
BCG_0076c	Rv0045c		Possible hydrolase	NE	1	-1.21167		GD	0	0.0472222
BCG_0077c	Rv0046c	ino1	Myo-inositol-1-phosphate synthase INO1	ES	0	0.05		GD	0	0
BCG_0078c	Rv0047c		Conserved hypothetical protein	NE	0	-0.57		GD	0	-4.52806
BCG_0079c	Rv0048c		Possible membrane protein	GA	0	-0.0716667		NE	0	-1.34833
BCG_0080	Rv0049		Conserved hypothetical protein	GD	0	-2.81		GD	0	-4.09
BCG_0081	Rv0050	ponA1	Probable bifunctional penicillin-binding protein	NE	2	-0.97		GD	0	-3.61389
BCG_0082	Rv0051		Probable conserved transmembrane protein	NE	0	2.93667		NE	0	-0.0722222
BCG_0083	Rv0052		Conserved hypothetical protein	NE	1	-3.98833		NE	1	-1.87556
BCG_0084	Rv0053	rpsF	Probable 30s ribosomal protein s6 rpsF	NE	0	-2		NE	0	-5.72472
BCG_0085	Rv0054	ssb	Probable single-strand binding protein ssb	NE	0	0		NE	0	0
BCG_0086	Rv0055	rpsR1	Probable 30s ribosomal protein s18-1 rpsR1	NE	0	-2.02167		NE	0	0
BCG_0087	Rv0056	rplI	Probable 50s ribosomal protein l9 rplI	NE	0	-4.52		NE	0	-3.33861
BCG_0088	Rv0057		Hypothetical protein	NE	2	-2.71167		NE	0	-0.963333
BCG_0089	Rv0058	dnaB	Probable replicative dna helicase dnaB	ES	0	0.283333		ES	0	0
BCG_0090	Rv0059		Hypothetical protein	GA	0	-0.278333		GA	0	-0.396111
BCG_0091	Rv0060		Conserved hypothetical protein	ES	0	-4.49667		GD	0	-0.204167
BCG_0092	0		Hypothetical protein	NE	2	-4.62333		GD	0	-2.07278
BCG_0093	Rv0062	celA1	Possible cellulase celA1 (ENDOGLUCANASE)	NE	0	1.78167		GA	0	-0.248611
BCG_0094	Rv0063		Possible oxidoreductase	NE	0	0.326667		GA	0	-0.48
BCG_0095	Rv0064		Probable conserved transmembrane protein	NE	1	-1.14667		NE	1	-1.43194
BCG_0095A	Rv0064A		Conserved hypothetical protein, antitoxin	NE	0	-1.76167		NE	0	-0.0769444
BCG_0096	Rv0065		Conserved hypothetical protein	NE	2	-4.14333		GD	0	-2.12639
BCG_0097c	Rv0066c	icd2	Probable isocitrate dehydrogenase	NE	2	-1.55667		GD	0	0
BCG_0098c	Rv0067c		Possible transcriptional regulatory protein	NE	0	0.5		GD	0	-2.35944
BCG_0099	Rv0068		Probable oxidoreductase	NE	1	-1.40833		NE	0	-2.32611
BCG_0100c	Rv0069c	sdaA	Probable l-serine dehydratase sdaA	NE	2	-2.55167		NE	0	-0.316944
BCG_0101c	Rv0070c	glyA2	Probable serine hydroxymethyltransferase glyA2	NE	0	0.488333		NE	0	-0.759444
BCG_0102	Rv0071		Possible maturase	NE	2	-3.61333		GA	1	-5.72944
BCG_0103	Rv0072		Probable glutamine-transport transmembrane	NE	0	0.468333		GA	0	-0.0991667
BCG_0104	Rv0073		Probable glutamine-transport atp-binding protein	NE	1	-1.27667		GA	0	-1.82417
BCG_0105	Rv0074		Conserved hypothetical protein	NE	0	0.22		GA	0	-1.05056
BCG_0106	Rv0075		Probable aminotransferase	NE	1	-1.58833		NE	1	-1.35667
BCG_0107c	Rv0076c		Probable membrane protein	NE	0	-5.18		NE	0	-1.65306
BCG_0108c	Rv0077c		Probable oxidoreductase	NE	3	-3.405		NE	1	-0.648611
BCG_0109	Rv0078		Probable transcriptional regulatory protein	NE	0	-1.81167		NE	0	-2.21694
BCG_0110c	Rv0078A		Hypothetical protein	NE	2	-2.72333		NE	2	-2.88778
BCG_0111c	Rv0078B		Hypothetical protein	NE	0	-1.44167		NE	0	-2.79333
BCG_0112	Rv0079		Hypothetical protein	NE	3	-3.23667		NE	0	-0.868333
BCG_0113	Rv0080		Conserved hypothetical protein	NE	0	-2.63667		NE	0	-1.73472
BCG_0114	Rv0081		Probable transcriptional regulatory protein	NE	0	-3.20833		NE	0	-1.89944
BCG_0115	Rv0082		Probable oxidoreductase	NE	0	0.728333		NE	0	-2.33278
BCG_0116	Rv0083		Probable oxidoreductase	NE	1	-0.496667		NE	2	-2.7075
BCG_0117	Rv0084	hycD	Possible formate hydrogenlyase hycD (FHL)	NE	0	-3.42167		NE	0	-1.59778
BCG_0118	Rv0085	hycP	Possible hydrogenase hycP	NE	0	0		NE	0	1.07417
BCG_0119	Rv0086	hycQ	Possible hydrogenase hycQ	NE	1	-3.27667		NE	0	0.0736111
BCG_0120	Rv0087	hycE	Possible formate hydrogenase hycQ (FHL)	NE	3	-2.88667		GD	0	-3.31444
BCG_0121	Rv0088		Hypothetical protein	NE	3	-4.74		GD	0	-2.72361
BCG_0122	Rv0089		Possible methyltransferase/methylase	NE	2	-2.92167		NE	0	0.589444
BCG_0123	Rv0090		Possible membrane protein	NE	1	-1.065		NE	1	-0.3075
BCG_0124	Rv0091	mtn	Probable bifunctional mta/sah nucleosidase mtn	NE	1	-1.72333		NE	0	-2.32972
BCG_0125	Rv0092	ctpA	Probable cation transporter p-type atpase A	GD	3	-3.72167		GD	0	0.558611
BCG_0126c	Rv0093c		Probable conserved membrane protein	NE	0	-2.53333		GD	0	0
BCG_0127c	Rv0094c, Rv3467		Conserved hypothetical protein	ES	0	-1.52667		GD	0	0
BCG_0128c	Rv1588c		Conserved hypothetical protein	ES	0	-4.38333		GD	0	-1
BCG_0129	Rv0096	PPE1	PPE family protein	ES	0	-0.791667		GD	0	-1.94944
BCG_0130	Rv0097		Possible oxidoreductase	NE	4	-2.58667		NE	4	-3.88694
BCG_0131	Rv0098		Conserved hypothetical protein	NE	3	-4.37833		GD	0	0.482222
BCG_0132	Rv0099	fadD10	Possible fatty-acid-CoA ligase fadD10	NE	0	-0.621667		NE	2	-3.05417
BCG_0133	Rv0100		Conserved hypothetical protein	NE	0	-1.13333		NE	0	-1.32139
BCG_0134	Rv0101	nrp	Probable peptide synthetase nrp	NE	1	-0.706667		NE	0	-0.312222
BCG_0135	Rv0102		Probable conserved integral membrane protein	ES	0	-0.695		ES	0	0.0863889
BCG_0136c	Rv0103c	ctpB	Probable cation-transporter P-type atpase B	NE	1	-0.283333		NE	1	-0.753889
BCG_0137	Rv0104		Conserved hypothetical protein	NE	0	-0.01		NE	0	-1.00333
BCG_0138c	Rv0105c	rpmB1	Probable 50s ribosomal protein L28-1 rpmB1	NE	0	-0.256667		NE	0	-1.33333
BCG_0139	Rv0106		Conserved hypothetical protein	NE	1	-1.125		NE	1	-1.47472
BCG_0140c	Rv0107c	ctpI	Probable cation-transporter atpase I ctpI	NE	2	-2.09167		NE	0	0.749722
BCG_0141c	Rv0108c		Hypothetical protein	NE	0	-6.32667		GA	0	-0.808056
BCG_0142	Rv0109	PE_PGRS1	PE-PGRS family protein	NE	1	-1.08167		GA	0	-0.388333
BCG_0143	Rv0110		Probable conserved integral membrane protein	NE	1	-1.10333		GA	0	0.546389
BCG_0144	Rv0111		Possible transmembrane acyltransferase	NE	6	-6.78333		GD	2	-3.8275
BCG_0145	Rv0112	gca	Possible gdp-mannose 4,6-dehydratase gca	NE	2	-2.16833		ES	0	-0.65
BCG_0146	Rv0113	gmhA	Probable phosphoheptose isomerase gmhA	NE	0	-4.37333		NE	0	-1.22861
BCG_0147	Rv0114		Possible dehydratase	NE	0	-0.501667		NE	2	-3.725
BCG_0149	Rv0115		Possible sugar kinase	NE	1	-1.80167		NE	0	-1.13056
BCG_0150c	Rv0116c		Possible conserved membrane protein	NE	2	-1.96		NE	0	-0.878056
BCG_0151	Rv0117	oxyS	Oxidative stress response regulatory protein	NE	3	-1.335		NE	0	-3.63139
BCG_0152c	Rv0118c	oxcA	Probable oxalyl-CoA decarboxylase oxcA	GD	1	-1.93		NE	0	-2.74889
BCG_0153	Rv0119	fadD7	Probable fatty-acid-CoA ligase fadD7	NE	0	-1.87667		ES	0	0
BCG_0154c	Rv0120c	fusA2b	Probable elongation factor g fusA2b [second	NE	2	-1.67833		ES	0	-2.82389
BCG_0155c	Rv0121c		Conserved hypothetical protein	NE	0	-3.98167		NE	0	-0.550556
BCG_0156	Rv0122		Hypothetical protein	NE	0	-1.82333		NE	0	-2.53139
BCG_0157	Rv0123		Hypothetical protein	NE	0	-2.32		NE	0	0
BCG_0158	Rv0124	PE_PGRS2	PE-PGRS family protein	NE	1	-0.605		NE	2	-2.72278
BCG_0159	Rv0125	pepA	Probable serine protease pepA	NE	0	-0.01		NE	0	1.04111
BCG_0160	Rv0126	treS	Trehalose synthase treS	ES	0	0		GD	1	-1.01139
BCG_0161	Rv0127		Conserved hypothetical protein	ES	0	1.21833		GD	0	-0.721667
BCG_0162	Rv0128		Probable conserved transmembrane protein	NE	2	-2.21833		GA	0	-0.441389
BCG_0163c	Rv0129c	fbpC	Secreted antigen 85-c fbpC (85C)	GD	5	-5.66167		GD	0	0
BCG_0164	Rv0130		Conserved hypothetical protein	NE	0	-4.49333		GD	0	-2.76917
BCG_0165c	Rv0131c	fadE1	Probable acyl-CoA dehydrogenase fadE1	NE	3	-3.09333		NE	1	-1.85111
BCG_0166c	Rv0132c	fgd2	Putative f420-dependant glucose-6-phosphate	NE	0	-0.566667		NE	2	-2.01194
BCG_0167	Rv0133		Putative acetyltransferase	NE	0	-3.585		NE	0	-0.923611
BCG_0168	0		0	NE	0	-2.76833		NE	0	-0.884167
BCG_0169	0		0	NE	0	-2.445		NE	0	-0.498611
BCG_0170	0		0	NE	3	-3.84167		NE	0	-1.69028
BCG_0171c	Rv0135c		Possible transcriptional regulatory protein	NE	1	-2.67333		NE	1	-0.737222
BCG_0172	Rv0136	cyp138	Probable cytochrome p450 138 cyp138	NE	0	1.39		GA	0	-0.181667
BCG_0173c	Rv0137c	msrA	Probable peptide methionine sulfoxide reductase	NE	0	-0.345		GA	0	-2.66306
BCG_0174	Rv0138		Conserved hypothetical protein	NE	1	-1.655		GA	0	0.252222
BCG_0175	Rv0139		Putative oxidoreductase	NE	1	-1.56167		GA	1	-1.59167
BCG_0176	Rv0140		Conserved hypothetical protein	NE	2	-1.93167		NE	0	-0.195556
BCG_0177c	Rv0141c		Hypothetical protein	NE	1	-3.13333		NE	0	-2.37667
BCG_0178	Rv0142		Conserved hypothetical protein	NE	0	-1.13		NE	0	-3.77611
BCG_0179c	Rv0143c		Probable conserved transmembrane protein	NE	0	0.321667		NE	0	-0.154167
BCG_0180	Rv0144		Probable transcriptional regulatory protein	NE	0	-0.335		NE	0	-0.954444
BCG_0181	Rv0145		Conserved hypothetical protein	NE	0	-0.05		NE	0	0.0669444
BCG_0182	Rv0146		Conserved hypothetical protein	NE	2	-1.59333		NE	1	-2.70806
BCG_0183	Rv0147		Probable aldehyde dehydrogenase (nad+)	NE	1	-0.96		NE	1	-0.595278
BCG_0184	Rv0148		Probable short-chain type	NE	1	-1.07833		NE	0	0.418333
BCG_0185	Rv0149		Putative quinone oxidoreductase	NE	1	-0.328333		NE	1	-2.23056
BCG_0186c	Rv0150c		Conserved hypothetical protein	NE	0	-2.49333		NE	0	0.260556
BCG_0187c	Rv0151c	PE1	PE family protein	GA	0	-0.341667		NE	1	-2.06556
BCG_0188c	Rv0152c	PE2	PE family protein	GA	1	-1.30667		NE	1	-0.250278
BCG_0189c	Rv0153c	ptbB	Phosphotyrosine protein phosphatase ptpB	GA	1	-1.32333		NE	0	-1.56583
BCG_0190c	Rv0154c	fadE2	Probable acyl-CoA dehydrogenase fadE2	GA	0	0.856667		NE	0	0.623611
BCG_0191	Rv0155	pntAa	Probable nad(p) transhydrogenase (subunit alpha)	GA	0	-0.253333		NE	0	-3.515
BCG_0192	Rv0156	pntAb	Probable nad(p) transhydrogenase (subunit alpha)	N/A	0	0		N/A	0	0
BCG_0193	Rv0157	pntB	Probable nad(p) transhydrogenase (subunit beta)	GA	1	-0.833333		NE	1	-1.72333
BCG_0194	Rv0158		Probable transcriptional regulatory protein	GA	0	0.203333		NE	0	-0.146111
BCG_0195c	Rv0159c	PE3	PE family protein	GA	0	-0.4		NE	0	-0.561389
BCG_0196c	Rv0160c	PE4	PE family protein	GA	1	-1.075		NE	2	-2.45528
BCG_0197	Rv0161		Putative oxidoreductase	NE	0	2.51167		NE	0	-3.72778
BCG_0198c	Rv0162c	adhE1	Putative zinc-type alcohol dehydrogenase (e	NE	0	0.436667		NE	2	-2.95
BCG_0199	Rv0163		Conserved hypothetical protein	NE	2	-2.88333		NE	2	-2.83639
BCG_0200	Rv0164	TB18.5	Conserved hypothetical protein TB18.5	NE	0	-2.27167		NE	0	-2.07833
BCG_0201c	Rv0165c		Possible transcriptional regulatory protein	NE	1	-2.99667		NE	0	-2.68278
BCG_0202c	0		Possible transcriptional regulatory protein	NE	0	-4.095		NE	0	-2.85139
BCG_0203	Rv0166	fadD5	Probable fatty-acid-CoA ligase fadD5	NE	1	-1.29167		NE	1	-0.938889
BCG_0204	Rv0167	yrbE1A	Conserved hypothetical integral membrane protein	GA	0	-0.243333		NE	0	0.608611
BCG_0205	Rv0168	yrbE1B	Conserved hypothetical integral membrane protein	GA	0	-0.0516667		NE	0	-0.520278
BCG_0206	Rv0169	mce1A	MCE-family protein mce1A	GA	0	0.458333		NE	0	1.05361
BCG_0207	Rv0170	mce1B	MCE-family protein mce1B	GA	0	0.415		NE	0	0.689722
BCG_0208	Rv0171	mce1C	MCE-family protein mce1C	GA	0	0.286667		NE	1	-0.0330556
BCG_0209	Rv0172	mce1D	MCE-family protein mce1D	GA	0	1.465		NE	0	1.02722
BCG_0210	Rv0173	lprK	Possible mce-family lipoprotein lprK (MCE-family	GA	0	1.695		NE	0	0.638333
BCG_0211	Rv0174	mce1F	MCE-family protein mce1F	GA	0	1.82167		NE	0	-0.425556
BCG_0212	Rv0175		Probable conserved mce associated membrane	GA	0	0.661667		NE	0	-1.55278
BCG_0213	Rv0176		Probable conserved mce associated transmembrane	GA	0	2.19667		NE	0	-0.123889
BCG_0214	Rv0177		Probable conserved mce associated protein	GA	0	2.21833		NE	2	-1.99389
BCG_0215	Rv0178		Probable conserved MCE associated membrane	NE	1	1.25833		NE	0	0.634444
BCG_0216c	Rv0179c	lprO	Putative lipoprotein lprO	NE	2	-1.96833		NE	0	0.641944
BCG_0217c	Rv0180c		Probable conserved transmembrane protein	GD	6	-5.58		NE	2	-6.39722
BCG_0218c	Rv0181c		Conserved hypothetical protein	NE	1	-0.41		NE	0	-2.93639
BCG_0219c	Rv0182c	sigG	Probable alternative rna polymerase sigma factor	NE	0	-0.706667		NE	0	-1.25333
BCG_0220	Rv0183		Possible lysophospholipase	NE	1	0.231667		NE	0	-0.228333
BCG_0221	Rv0184		Conserved hypothetical protein	NE	0	-2.95167		NE	0	-1.6825
BCG_0222	Rv0185		Conserved hypothetical protein	NE	2	-2.98167		NE	0	-2.16083
BCG_0223	Rv0186	bglS	Probable beta-glucosidase bglS	NE	1	-0.951667		NE	1	-1.70472
BCG_0224	Rv0187		Probable o-methyltransferase	NE	0	-1.23		NE	0	-2.99333
BCG_0225	Rv0188		Probable conserved transmembrane protein	NE	1	-1.76667		ES	0	-1.53611
BCG_0226c	Rv0189c	ilvD	Probable dihydroxy-acid dehydratase ilvD (DAD)	ES	0	0.833333		ES	0	0
BCG_0227	Rv0190		Conserved hypothetical protein	GA	0	-7.22667		GA	0	-2.58
BCG_0228	Rv0191		Probable conserved integral membrane protein	GA	0	2.13		GA	1	-1.92639
BCG_0229	Rv0192		Conserved hypothetical protein	GA	3	-2.81		GA	0	-0.611111
BCG_0230c	Rv0193c		Hypothetical protein	GA	1	-1.17		GA	0	-0.716944
BCG_0231	Rv0194		Probable drugs-transport transmembrane	NE	0	0.256667		GA	0	-0.228056
BCG_0232	Rv0195		Putative two component transcriptional	NE	0	-0.555		GA	0	-3.27389
BCG_0233	Rv0196		Putative transcriptional regulatory protein	NE	0	0.416667		GA	0	-0.197222
BCG_0234	Rv0197		Possible oxidoreductase	NE	2	-1.42667		GD	2	-3.16139
BCG_0235c	Rv0198c		Probable zinc metalloprotease	NE	1	-1.06333		GD	1	-1.20361
BCG_0236	Rv0199		Probable conserved membrane protein	NE	0	1.205		NE	0	1.1225
BCG_0237	Rv0200		Possible conserved transmembrane protein	NE	0	0.015		NE	0	0.901944
BCG_0238c	Rv0201c		Conserved hypothetical protein	NE	0	0.085		NE	1	-3.29889
BCG_0239c	Rv0202c	mmpL11	Probable conserved transmembrane transport	NE	2	0.176667		NE	0	-0.88
BCG_0240	Rv0203		Possible exported protein	NE	0	-2		NE	0	-1.74
BCG_0241c	Rv0204c		Probable conserved transmembrane protein	NE	0	2.79167		NE	0	-2.67056
BCG_0242	Rv0205		Probable conserved transmembrane protein	NE	0	0.453333		NE	1	-1.85806
BCG_0243c	Rv0206c	mmpL3	Conserved transmembrane transport protein mmpL3	ES	0	-1.83333		ES	0	0
BCG_0244c	Rv0207c		Conserved hypothetical protein	NE	0	-1.87833		GA	0	-1.08028
BCG_0245c	Rv0208c		Hypothetical methlytransferase (methylase)	NE	0	-0.95		GD	0	0.245
BCG_0246	Rv0209		Hypothetical protein	NE	1	0.673333		GD	0	-1.82833
BCG_0247	Rv0210		Hypothetical protein	NE	1	0.43		NE	1	-1.71028
BCG_0248	Rv0211	pckA	Probable phosphoenolpyruvate carboxykinase pckA	NE	5	-6.07667		GD	0	-4
BCG_0249c	Rv0212c	nadR	Possible transcriptional regulatory protein nadR	NE	1	-1.43		NE	0	-2.8575
BCG_0250c	Rv0213c		Possible methyltransferase (methylase)	NE	3	-3.41333		NE	1	-1.50833
BCG_0251	Rv0214	fadD4	Probable fatty-acid-CoA ligase fadD4	NE	0	-0.411667		NE	0	-0.0683333
BCG_0252c	Rv0215c	fadE3	Probable acyl-CoA dehydrogenase fadE3	NE	1	-1.065		NE	1	-3.7975
BCG_0253	Rv0216		Conserved hypothetical protein	NE	5	-7.83167		NE	0	-4.41556
BCG_0254c	Rv0217c	lipW	Possible esterase lipW	NE	0	-0.01		NE	1	-0.508611
BCG_0255	Rv0218		Probable conserved transmembrane protein	NE	2	-2.13		NE	0	-0.220278
BCG_0256	Rv0219		Probable conserved transmembrane protein	NE	2	-2.09667		NE	0	-2.29056
BCG_0257	Rv0220	lipC	Probable esterase lipC	NE	2	-1.78		NE	1	-3.75167
BCG_0258	0		Conserved hypothetical protein	NE	4	-5.07167		NE	0	-2.6075
BCG_0259c	0			NE	2	-1.82167		NE	1	-2.25083
BCG_0260c	0		Probable aldehyde dehydrogenase	NE	0	-1.23833		NE	0	-2.74583
BCG_0261c	Rv0224c		Possible methyltransferase (methylase)	ES	0	2.095		ES	0	0
BCG_0262	Rv0225		Possible conserved protein	ES	0	0.05		ES	0	0
BCG_0263c	Rv0226c		Probable conserved transmembrane protein	ES	0	-0.0416667		ES	0	0.646389
BCG_0264c	Rv0227c		Probable conserved membrane protein	ES	0	0		ES	0	0
BCG_0265	Rv0228		Probable integral membrane acyltransferase	ES	0	-3		ES	0	0
BCG_0266c	Rv0229c		Possible conserved membrane protein	NE	1	-0.381667		NE	0	-1.38556
BCG_0267c	Rv0230c	php	Probable phosphotriesterase php	NE	2	-1.02333		NE	1	-2.86417
BCG_0268	Rv0231	fadE4	Probable acyl-CoA dehydrogenase fadE4	NE	0	-0.223333		NE	1	-1.17694
BCG_0269	Rv0232		Probable transcriptional regulatory protein	NE	1	-1.685		NE	0	-0.310556
BCG_0270	Rv0233	nrdB	Probable ribonucleoside-diphosphate reductase	NE	2	-2.31667		NE	0	-1.10056
BCG_0271c	Rv0234c	gabD1	Probable succinate-semialdehyde dehydrogenase	NE	3	-2.765		NE	1	-2.30056
BCG_0272c	Rv0235c		Probable conserved transmembrane protein	NE	3	-4.40333		NE	0	-0.673889
BCG_0273c	Rv0236c		Probable conserved transmembrane protein	ES	0	0.608333		ES	0	0
BCG_0274c	Rv0236A		Small secreted protein	NE	0	0		NE	0	0
BCG_0275	Rv0237	lpqI	Probable conserved lipoprotein lpqI	NE	0	-2.54667		GD	0	-2.00278
BCG_0276	Rv0238		Possible transcriptional regulatory protein	NE	5	-6.095		GD	0	0
BCG_0277	Rv0239		Conserved hypothetical protein	NE	0	-3.56		GD	0	0
BCG_0278	Rv0240		Conserved hypothetical protein	NE	2	-2.45167		NE	0	-1.52889
BCG_0279c	Rv0241c		Conserved hypothetical protein	NE	0	-2.59667		NE	0	-0.960833
BCG_0280c	Rv0242c	fabG4	Probable 3-oxoacyl-[acyl-carrier protein]	NE	2	-1.99333		NE	0	-4.88972
BCG_0281	Rv0243	fadA2	Probable acetyl-CoA acyltransferase fadA2	NE	3	-2.38		NE	1	-3.00417
BCG_0282c	Rv0244c	fadE5	Probable acyl-CoA dehydrogenase fadE5	NE	3	-1.36		NE	3	-5.42444
BCG_0283	Rv0245		Putative oxidoreductase	NE	0	-2.29667		NE	0	-1.05583
BCG_0284	Rv0246		Probable conserved integral membrane protein	NE	1	-0.773333		NE	0	-1.64222
BCG_0285c	Rv0247c		Probable succinate dehydrogenase [iron-sulfur	NE	2	-3.83167		GD	0	-1.73944
BCG_0286c	Rv0248c		Probable succinate dehydrogenase [iron-sulfur	NE	5	-3.42		GD	0	-1.58222
BCG_0287c	Rv0249c		Putative succinate dehydrogenase [membrane	NE	6	-6.12		GD	0	-3.90111
BCG_0288c	Rv0250c		Conserved hypothetical protein	NE	0	-4.09		NE	0	-4.79611
BCG_0289c	Rv0251c	hsp	Heat shock protein hsp	NE	0	-3.06333		NE	0	-1.39472
BCG_0290	Rv0252	nirB	Probable nitrite reductase [NAD(P)H] large	NE	0	-0.376667		NE	2	-3.45222
BCG_0291	Rv0253	nirD	Probable nitrite reductase [NAD(P)H] small	NE	0	-0.255		NE	0	-5.26639
BCG_0292c	Rv0254c	cobU	Putative bifunctional cobalamin biosynthesis	NE	0	-2.57667		NE	0	-2.55333
BCG_0293c	Rv0255c	cobQ1	Putative cobyric acid synthase cobQ1	NE	2	-1.405		NE	1	-0.780278
BCG_0294c	Rv0256c	PPE2	PPE family protein	NE	3	-3.74		NE	3	-4.82806
BCG_0295	Rv0257		Conserved hypothetical protein	NE	0	-3.16833		NE	0	0
BCG_0296c	Rv0258c		Conserved hypothetical protein	NE	0	-4.35167		NE	0	-1.01167
BCG_0297c	Rv0259c		Conserved hypothetical protein	NE	1	-4.24		NE	0	0.0775
BCG_0298c	Rv0260c		Posible transcriptional regulatory protein	NE	1	-1.415		NE	0	-4.04694
BCG_0299c	Rv0261c	narK3	Probable integral membrane nitrite extrusion	NE	0	-0.208333		NE	1	-2.41722
BCG_0300c	Rv0262c	aac	Aminoglycoside 2'-n-acetyltransferase aac	NE	0	-0.04		NE	0	-1.94083
BCG_0301c	Rv0263c		Conserved hypothetical protein	NE	1	-2.49		NE	1	-1.71417
BCG_0302c	Rv0264c		Conserved hypothetical protein	NE	2	-1.81		NE	0	-2.69611
BCG_0303c	Rv0265c		Probable periplasmic iron-transport lipoprotein	NE	2	-5.73		NE	0	-5.41333
BCG_0304c	Rv0266c	oplA	Probable 5-oxoprolinase oplA	NE	0	0.881667		NE	0	-0.153611
BCG_0305	Rv0267	narU	Putative integral membrane nitrite extrusion	NE	0	0.76		NE	0	0.0666667
BCG_0306c	Rv0268c		Hypothetical protein	NE	2	-2.06		GA	0	-0.645833
BCG_0307c	Rv0269c		Conserved hypothetical protein	NE	0	0.358333		GA	0	-0.346944
BCG_0308	Rv0270	fadD2	Probable fatty-acid-CoA ligase fadD2	NE	1	-1.6		ES	0	-1.58
BCG_0309c	Rv0271c	fadE6	Probable acyl-CoA dehydrogenase fadE6	NE	2	-1.60333		NE	0	0.446944
BCG_0310c	Rv0272c		Hypothetical protein	NE	2	-3.46833		NE	0	-3.40111
BCG_0311c	Rv0273c		Possible transcriptional regulatory protein	NE	2	-1.68		NE	0	-1.79833
BCG_0312	Rv0274		Conserved hypothetical protein	NE	1	-3.21833		NE	0	0.843889
BCG_0313c	Rv0275c		Possible transcriptional regulatory protein	NE	0	-4.335		NE	0	-3.91417
BCG_0314	Rv0276		Conserved hypothetical protein	NE	0	0.913333		NE	1	-1.34167
BCG_0315A	0		Conserved hypothetical protein, antitoxin	NE	0	-0.651667		NE	0	-0.567778
BCG_0315c	Rv0277c		Conserved hypothetical protein	NE	0	-0.995		NE	0	0.0644444
BCG_0316c		PE_PGRS3b	PE-PGRS family protein [second part]	NE	0	0.831667		NE	0	0.565278
BCG_0317c		PE_PGRS3a	PE-PGRS family protein [first part]	NE	0	0.121667		NE	0	-1.26194
BCG_0318c	Rv0278c	PE_PGRS3	PE-PGRS family protein	NE	0	-2.13833		NE	1	-0.624722
BCG_0319c	Rv0279c	PE_PGRS4	PE-PGRS family protein	NE	0	1.92833		NE	1	-0.488889
BCG_0320	Rv0280	PPE3	PPE family protein	NE	2	-2.03		GD	0	-0.0736111
BCG_0321	Rv0281		Conserved hypothetical protein	NE	0	-0.351667		NE	2	-2.84972
BCG_0322	Rv0282		Conserved hypothetical protein	ES	0	0.641667		ES	0	0
BCG_0323	Rv0283		Possible conserved membrane protein	ES	0	0		ES	0	0
BCG_0324	Rv0284		Possible conserved membrane protein	ES	0	0.755		ES	0	0
BCG_0325	Rv0285	PE5	PE family protein	ES	0	0		ES	0	0
BCG_0326	Rv0286	PPE4	PPE family protein	ES	0	0.616667		ES	0	0
BCG_0327	Rv0287	esxG	Conserved hypothetical protein TB9.8	GD	0	0		ES	0	0
BCG_0328	Rv0288	esxH	Low molecular weight protein antigen 7 cfp7	GD	0	0		ES	0	0
BCG_0329	Rv0289		Conserved hypothetical protein	ES	0	0.353333		ES	0	0
BCG_0330	Rv0290		Probable conserved transmembrane protein	ES	0	0.868333		ES	0	0
BCG_0331	Rv0291		Probable protease precursor	ES	0	0.283333		ES	0	0
BCG_0332	Rv0292		Probable conserved transmembrane protein	ES	0	-3.68167		ES	0	0
BCG_0333c	Rv0293c		Conserved hypothetical protein	NE	2	-2.48167		NE	0	-0.767222
BCG_0334	Rv0294	tam	Probable trans-aconitate methyltransferase tam	NE	1	-0.755		NE	0	-1.48639
BCG_0335c	Rv0295c		Conserved hypothetical protein	NE	0	-2.05333		NE	0	-4.16278
BCG_0336c	Rv0296c		Probable sulfatase	NE	0	-0.085		NE	0	-0.337778
BCG_0337	Rv0297	PE_PGRS5	PE-PGRS family protein	NE	0	-0.111667		NE	0	-1.98917
BCG_0338	Rv0298		Hypothetical protein	NE	0	0.105		NE	0	-2.3575
BCG_0339	Rv0299		Hypothetical protein	NE	0	-3.32167		NE	0	-3.2
BCG_0340	Rv0300		Conserved hypothetical protein	NE	0	-3.02167		NE	0	-3.05556
BCG_0341	Rv0301		Conserved hypothetical protein	NE	0	-1.735		NE	0	0.478611
BCG_0342	Rv0302		Probable transcriptional regulatory protein	NE	2	-3.26167		NE	0	-1.28028
BCG_0343	Rv0303		Probable dehydrogenase/reductase	NE	2	-1.71833		NE	1	-2.06917
BCG_0344c	Rv0304c	PPE5	PPE family protein	NE	0	-0.551667		NE	0	-0.326111
BCG_0345c	Rv0305c	PPE6	PPE family protein	NE	0	-0.243333		NE	0	-0.276667
BCG_0346	Rv0306		Putative oxidoreductase	NE	2	-2.93667		NE	0	-0.0977778
BCG_0347c	Rv0307c		Hypothetical protein	NE	1	-1.87		NE	2	-4.58222
BCG_0348	Rv0308		Probable conserved integral membrane protein	GA	0	-0.00333333		NE	1	-1.08444
BCG_0349	Rv0309		Possible conserved exported protein	GA	1	3.04333		GA	0	-0.194444
BCG_0350c	Rv0310c		Conserved hypothetical protein	NE	0	-1.25		ES	0	-1.09972
BCG_0351	Rv0311		Hypothetical protein	NE	3	-2.25167		NE	2	-4.0025
BCG_0352	Rv0312		Conserved hypothetical proline and threonine	NE	0	3.06		NE	0	-0.207778
BCG_0353	Rv0313		Conserved hypothetical protein	NE	0	-3.51667		NE	0	-2.36889
BCG_0354c	Rv0314c		Possible conserved membrane protein	NE	0	-0.405		NE	0	-2.27056
BCG_0355	Rv0315		Possible beta-1,3-glucanase precursor	NE	3	-4.465		NE	1	-2.10194
BCG_0356	Rv0316		Possible muconolactone isomerase	NE	0	-2.53167		NE	0	-2.025
BCG_0357c	Rv0317c	glpQ2	Putative glycerophosphoryl diester	NE	2	-1.035		NE	2	-3.12278
BCG_0358c	Rv0318c		Probable conserved integral membrane protein	NE	0	0.255		GA	2	-2.79972
BCG_0359	Rv0319	pcp	Probable pyrrolidone-carboxylate peptidase pcp	NE	0	-3.54167		NE	0	-1.9675
BCG_0360	Rv0320		Possible conserved exported protein	NE	2	-2.35333		NE	0	0.545833
BCG_0361	Rv0321	dcd	Probable deoxycytidine triphosphate deaminase	NE	0	-4.46167		NE	0	0
BCG_0362	Rv0322	udgA	Probable udp-glucose 6-dehydrogenase udgA	NE	1	-0.478333		NE	1	-1.32444
BCG_0363c	Rv0323c		Conserved hypothetical protein	NE	0	-5.025		NE	1	-1.93083
BCG_0364	Rv0324		Possible transcriptional regulatory protein	NE	0	1.475		NE	0	-4.73639
BCG_0365	Rv0326		Hypothetical protein	NE	0	-0.896667		NE	0	0.0419444
BCG_0366c	Rv0327c	cyp135A1	Possible cytochrome P450 135A1 cyp135A1	NE	2	-3.24833		ES	0	-0.788056
BCG_0367	Rv0328		Possible transcriptional regulatory protein	NE	3	-2.67167		GA	0	-0.289722
BCG_0368c	Rv0329c		Conserved hypothetical protein	NE	1	-1.575		GA	0	-2.69389
BCG_0369c	Rv0330c		Hypothetical protein	NE	1	-1.955		GD	0	-2.61056
BCG_0370	Rv0331		Possible dehydrogenase/reductase	NE	2	-1.75833		GD	0	-0.690278
BCG_0371	Rv0332		Conserved hypothetical protein	NE	1	0.133333		NE	1	-1.82722
BCG_0372	Rv0333		Hypothetical protein	NE	0	-3.195		NE	0	-1.06694
BCG_0373	Rv0334	rmlA	Probable glucose-1-phosphate	ES	0	0		ES	0	0
BCG_0374c	Rv0335c	PE6	PE family protein	GD	0	-1.58		ES	0	0
BCG_0375	Rv0336, Rv0515		Conserved 13E12 repeat family protein	ES	0	0		ES	0	0
BCG_0376c	Rv0337c	aspC	Probable aspartate aminotransferase aspC	NE	6	-8.085		ES	0	0
BCG_0377c	Rv0338c		Putative iron-sulfur-binding reductase	GD	1	-1.605		ES	0	-1
BCG_0378c	Rv0339c		Possible transcriptional regulatory protein	NE	1	-1.34		NE	1	-1.56611
BCG_0379	Rv0340		Conserved hypothetical protein	NE	0	-2.56333		NE	0	-3.30694
BCG_0380	Rv0341	iniB	Isoniazid inductible gene protein iniB	NE	0	1.51167		NE	1	-2.49194
BCG_0381	Rv0342	iniA	Isoniazid inductible gene protein iniA	NE	0	-0.386667		NE	1	-1.53194
BCG_0382	Rv0343	iniC	Isoniazid inductible gene protein iniC	NE	0	-0.916667		NE	0	-0.823333
BCG_0383c	Rv0344c	lpqJ	Probable lipoprotein lpqJ	NE	1	-0.985		NE	0	-0.980278
BCG_0384	Rv0345		Conserved hypothetical protein	NE	0	0.703333		NE	1	-2.0325
BCG_0385c	Rv0346c	ansP2	Possible l-asparagine permease ansP2	GA	0	-0.378333		NE	2	-2.70583
BCG_0386	Rv0347		Probable conserved membrane protein	ES	0	-2.165		ES	0	0.490556
BCG_0387	Rv0348		Possible transcriptional regulatory protein	GD	2	-4.68667		ES	0	-2.90667
BCG_0388	Rv0349		Hypothetical protein	GA	0	-1.26833		NE	1	-2.31
BCG_0389	Rv0350	dnaK	Probable chaperone protein dnaK	GD	0	-0.521667		GD	0	0
BCG_0390	Rv0351	grpE	Probable grpE protein (hsp-70 cofactor)	GD	0	-1		GD	0	-0.179444
BCG_0391	Rv0352	dnaJ1	Probable chaperone protein dnaJ1	GD	0	-4.09		GD	0	1.45028
BCG_0392	Rv0353	hspR	Probable heat shock protein transcriptional	GD	0	-2.81		GD	0	0
BCG_0393c	Rv0355c	PPE8	PPE family protein	GA	0	0.171667		NE	0	-0.282778
BCG_0394c	Rv0356c		Conserved hypothetical protein	NE	1	-1.21		GD	0	-4.04778
BCG_0395c	Rv0357c	purA	Probable adenylosuccinate synthetase purA	ES	0	0.586667		GD	0	0
BCG_0396	Rv0358		Conserved hypothetical protein	NE	0	-2.92667		GD	0	-4.11417
BCG_0397	Rv0359		Probable conserved integral membrane protein	NE	2	-1.73667		NE	0	-1.08528
BCG_0398c	Rv0360c		Conserved hypothetical protein	NE	0	2.14		NE	0	-0.291389
BCG_0399	Rv0361		Probable conserved membrane protein	GA	1	-6.74333		NE	0	-6.91083
BCG_0400	Rv0362	mgtE	Possible Mg2+ transport transmembrane protein	ES	0	0.333333		ES	0	0
BCG_0401c	Rv0363c	fba	Probable fructose-bisphosphate aldolase fba	GD	0	-1.56333		ES	0	0
BCG_0402	Rv0364		Possible conserved transmembrane protein	GD	0	-1.82167		ES	0	1.69417
BCG_0403c	Rv0365c		Conserved hypothetical protein	NE	0	0.558333		NE	0	0.433889
BCG_0404c	Rv0366c		Conserved hypothetical protein	NE	0	-0.538333		NE	0	-1.62306
BCG_0405c	Rv0367c		Hypothetical protein	NE	0	-2.81		NE	0	0
BCG_0406c	Rv0368c		Conserved hypothetical protein	NE	0	0.965		NE	1	-1.21083
BCG_0407c	Rv0369c		Possible membrane oxidoreductase	NE	0	-3.91		GD	0	-1
BCG_0408c	Rv0370c		Possible oxidoreductase	NE	1	-0.998333		GD	0	-3.22278
BCG_0409c	Rv0371c		Conserved hypothetical protein	NE	0	-2.32		GA	0	0
BCG_0410c	Rv0372c		Conserved hypothetical protein	NE	0	-1.64167		GA	0	-3.9075
BCG_0411c	Rv0373c		Probable carbon monoxyde dehydrogenase (large	NE	0	1.15833		NE	0	-0.466111
BCG_0412c	Rv0374c		Probable carbon monoxyde dehydrogenase (small	NE	1	-4.68333		NE	0	-0.125
BCG_0413c	Rv0375c		Probable carbon monoxyde dehydrogenase (medium	NE	0	-2.33		NE	0	-1.86278
BCG_0414c	Rv0376c		Conserved hypothetical protein	NE	0	1.355		NE	1	-1.34306
BCG_0415	Rv0377		Probable transcriptional regulatory protein	NE	0	-0.315		NE	0	-2.58
BCG_0416	Rv0378		Conserved hypothetical glycine rich protein	NE	0	-1.65167		NE	0	0
BCG_0417	Rv0379	secE2	Possible protein transport protein secE2	NE	0	-4.385		NE	0	-3.82611
BCG_0418c	Rv0380c		Possible rna methyltransferase	NE	0	-0.676667		NE	0	-2.0025
BCG_0419c	Rv0381c		Hypothetical protein	NE	0	1.31333		NE	1	-0.978333
BCG_0420c	Rv0382c	pyrE	Probable orotate phosphoribosyltransferase pyrE	GD	0	0.05		GD	0	0
BCG_0421c	Rv0383c		Possible conserved secreted protein	GD	0	0.181667		GD	0	-1.68028
BCG_0422c	Rv0384c	clpB	Probable endopeptidase ATP binding protein	GD	5	-5.19167		GD	0	-1.4075
BCG_0423	Rv0385		Probable monooxygenase	GA	3	3.97667		NE	0	0.528611
BCG_0424	Rv0386		Probable transcriptional regulatory protein	NE	0	-0.155		NE	1	-0.680833
BCG_0425c	Rv0388c	PPE9	PPE family protein	NE	0	-0.606667		NE	2	-2.85028
BCG_0426	Rv0389	purT	Probable phosphoribosylglycinamide	NE	0	-0.695		NE	0	-1.02139
BCG_0427	Rv0390		Conserved hypothetical protein	NE	0	-3.31		NE	0	-3.56694
BCG_0428	Rv0391	metZ	Probable o-succinylhomoserine sulfhydrylase	NE	2	-2.62		NE	2	-2.27222
BCG_0429c	Rv0392c	ndhA	Probable membrane nadh dehydrogenase ndhA	NE	0	-0.42		NE	1	-0.856667
BCG_0430	Rv0393		Conserved 13E12 repeat family protein	NE	2	-1.725		NE	0	-0.302222
BCG_0431c	Rv0394c		Possible secreted protein	NE	4	-4.53833		NE	0	-0.120556
BCG_0432	Rv0395		Hypothetical protein	NE	1	-5.80167		NE	0	-2.535
BCG_0433	Rv0396		Hypothetical protein	NE	0	-4.025		NE	0	-2.46111
BCG_0434	Rv0397		Conserved 13E12 repeat family protein	NE	0	-5.17167		NE	0	-0.448333
BCG_0435c	Rv0398c		Possible secreted protein	NE	0	-3.71		NE	0	-1.64
BCG_0436c	Rv0399c	lpqK	Possible conserved lipoprotein lpqK	NE	1	-1.005		NE	2	-3.91444
BCG_0437c	Rv0400c	fadE7	Probable acyl-CoA dehydrogenase fadE7	NE	0	-1.47167		NE	0	-3.81833
BCG_0438	Rv0401		Probable conserved transmembrane protein	NE	0	-1.31667		NE	0	-2.5175
BCG_0439c	Rv1557	mmpL1b	Probable conserved transmembrane transport	NE	1	-2.16833		NE	0	-0.729167
BCG_0440c	Rv0402c	mmpL1a	Probable conserved transmembrane transport	NE	0	0.643333		NE	0	-0.861667
BCG_0441c	Rv0403c	mmpS1	Probable conserved membrane protein mmpS1	NE	1	-1.78667		GD	0	-1.79056
BCG_0442	Rv0404	fadD30	Probable fatty-acid-CoA ligase fadD30	NE	1	-1.09		ES	1	-2.36389
BCG_0443		pks6a	Probable membrane bound polyketide synthase	NE	1	-0.923333		ES	0	-4.31194
BCG_0444	Rv0405	pks6b	Probable membrane bound polyketide synthase	NE	0	0.426667		NE	0	-0.239444
BCG_0445c	Rv0406c		Beta lactamase like protein	NE	5	-4.67667		NE	0	-0.966111
BCG_0446	Rv0407	fgd1	Probable f420-dependent glucose-6-phosphate	NE	3	-2.69667		NE	3	-4.21556
BCG_0447	Rv0408	pta	Probable phosphate acetyltransferase pta	NE	1	-1.17		GD	1	-1.37167
BCG_0448	Rv0409	ackA	Probable acetate kinase ackA	NE	0	-0.698333		GA	0	-1.14306
BCG_0449c	Rv0410c	pknG	Serine/threonine-protein kinase pknG	GD	0	-2.32		ES	0	0
BCG_0450c	Rv0411c	glnH	Probable glutamine-binding lipoprotein glnH	GD	0	-5.3		ES	0	-0.0486111
BCG_0451c	Rv0412c		Possible conserved membrane protein	GD	0	-2.32		ES	0	-1
BCG_0452	Rv0413	mutT3	Possible mutator protein mutT3	NE	0	-1.14		GD	0	-3.12389
BCG_0453c	Rv0414c	thiE	Probable thiamine-phosphate pyrophosphorylase	ES	0	-1.27667		GD	0	0
BCG_0454	Rv0415	thiO	Possible thiamine biosynthesis oxidoreductase	ES	0	0		GD	0	0
BCG_0455	Rv0416	thiS	Possible protein thiS	ES	0	0.245		GD	0	0
BCG_0456	Rv0417	thiG	Probable thiamin biosynthesis protein thiG	ES	0	0		GD	0	0
BCG_0457	Rv0418	lpqL	Probable lipoprotein aminopeptidase lpqL	NE	1	-1.44333		NE	0	-2.35667
BCG_0458	Rv0419	lpqM	Possible lipoprotein peptidase lpqM	NE	1	-0.643333		NE	2	-3.25444
BCG_0459c	Rv0420c		Possible transmembrane protein	NE	2	-1.435		NE	0	-2.40861
BCG_0460c	Rv0421c		Conserved hypothetical protein	GD	0	-3.33833		ES	0	-5.45361
BCG_0461c	Rv0422c	thiD	Probable phosphomethylpyrimidine kinase thiD	GD	0	0.195		ES	0	0
BCG_0462c	Rv0423c	thiC	Probable thiamine biosynthesis protein thiC	NE	5	-6.72		ES	0	0
BCG_0463c	Rv0424c		Hypothetical protein	NE	3	-3.49		NE	0	-3.58
BCG_0464c	Rv0425c	ctpH	Possible metal cation transporting P-type atpase	NE	1	-0.0283333		NE	1	-2.41056
BCG_0465c	Rv0426c		Possible transmembrane protein	NE	0	-2.69		NE	0	-1.70694
BCG_0466c	Rv0427c	xthA	Probable exodeoxyribonuclease III protein xthA	NE	0	-0.798333		GA	0	-0.604444
BCG_0467c	Rv0428c		Hypothetical protein	NE	4	-3.86833		GA	1	-1.36667
BCG_0468c	Rv0429c	def	Probable polypeptide deformylase def	NE	0	0		ES	0	0
BCG_0469	Rv0430		Conserved hypothetical protein	GD	0	0		ES	0	0
BCG_0470	Rv0431		Putative tuberculin related peptide	GD	0	-4.21667		ES	0	0
BCG_0471	Rv0432	sodC	Probable periplasmic superoxide dismutase	NE	3	-3.36167		NE	0	-2.09444
BCG_0472	Rv0433		Conserved hypothetical protein	NE	1	-2.10333		NE	1	-1.14
BCG_0473	Rv0434		Conserved hypothetical protein	NE	0	0.31		NE	0	-1.61639
BCG_0474c	Rv0435c		Putative conserved atpase	NE	1	-0.506667		NE	2	-2.9075
BCG_0475c	Rv0436c	pssA	Probable cdp-diacylglycerol--serine	GD	0	-2.71667		GD	0	-2.57472
BCG_0476c	Rv0437c	psd	possible phosphatidylserine decarboxylase psd	GD	0	-1		GD	0	0.552222
BCG_0477c	Rv0438c	moeA2	Probable molybdopterin biosynthesis protein	NE	2	-4.62333		NE	0	-1.2975
BCG_0478c	Rv0439c		Putative dehydrogenase/reductase	NE	2	-2.61		NE	0	-1.53306
BCG_0479	Rv0440	groEL2	60 KDA chaperonin 2 groel2	GD	0	-0.361667		ES	0	0
BCG_0480c	Rv0441c		Hypothetical protein	NE	1	-1.12		NE	0	-2.17389
BCG_0481c	Rv0442c	PPE10	PPE family protein	NE	2	-0.83		NE	1	-1.63111
BCG_0482	Rv0443		Conserved hypothetical protein	NE	0	-0.428333		NE	0	-0.239444
BCG_0483c	Rv0444c		Conserved hypothetical protein	NE	0	-1.17		NE	0	-1.16556
BCG_0484c	Rv0445c	sigK	Probable alternative rna polymerase sigma factor	NE	1	0.121667		NE	1	-2.895
BCG_0485c	Rv0446c		Possible conserved transmembrane protein	NE	1	-0.63		NE	2	-3.19778
BCG_0486c	Rv0447c	ufaA1	Putative cyclopropane-fatty-acyl-phospholipid	NE	0	0.545		NE	0	0.102222
BCG_0487c	Rv0448c		Conserved hypothetical protein	NE	1	-0.523333		NE	0	-0.88
BCG_0488c	Rv0449c		Conserved hypothetical protein	NE	1	-1.52667		NE	1	-1.24417
BCG_0489c	Rv0450c	mmpL4	Probable conserved transmembrane transport	NE	4	-2.415		ES	1	-2.75194
BCG_0490c	Rv0451c	mmpS4	Probable conserved membrane protein mmpS4	NE	5	-6.04667		NE	0	-1.30361
BCG_0491	Rv0452		Possible transcriptional regulatory protein	NE	2	-1.935		NE	0	-0.976667
BCG_0492	Rv0453	PPE11	PPE family protein	NE	0	0		NE	0	0.349444
BCG_0493	0		Conserved hypothetical protein	NE	1	-2		NE	0	-1.78278
BCG_0494c	Rv0455c		Conserved hypothetical protein	ES	0	-0.305		GD	0	0
BCG_0495c	Rv0456c	echA2	Enoyl-CoA hydratase echA2	NE	2	-2.115		GA	1	-0.883611
BCG_0496c	Rv0456A		Conserved hypothetical protein	NE	0	-4.95833		GA	0	-2.19167
BCG_0497c	Rv0457c		Probable peptidase	NE	0	0.338333		GA	0	0.177222
BCG_0498	Rv0458		Probable aldehyde dehydrogenase	NE	1	-0.57		NE	0	-0.350556
BCG_0499	Rv0459		Conserved hypothetical protein	NE	0	-6.605		NE	0	-1.25972
BCG_0500	Rv0460		Conserved hydrophobic protein	NE	0	-4.95		NE	0	-4.16194
BCG_0501	Rv0461		Probable transmembrane protein	NE	5	-5.575		NE	1	-3.495
BCG_0502	Rv0462	lpd	Dihydrolipoamide dehydrogenase lpd	ES	0	0.333333		ES	0	0
BCG_0503	Rv0463		Probable conserved membrane protein	NE	0	-3.33333		GA	0	-1.38667
BCG_0504c	Rv0464c		Conserved hypothetical protein	NE	2	-1.49333		GA	0	0.0730556
BCG_0505c	Rv0465c		Probable transcriptional regulatory protein	NE	0	-0.476667		GA	0	-0.358056
BCG_0506	Rv0466		Conserved hypothetical protein	NE	1	-2.90833		GA	1	-2.70611
BCG_0507	Rv0467	icl	Isocitrate lyase icl	NE	5	-4.675		NE	0	-1.94778
BCG_0508	Rv0468	fadB2	Probable 3-hydroxybutyryl-CoA dehydrogenase	NE	3	-3.57333		NE	0	-4.46306
BCG_0509	Rv0469	umaA1	Possible mycolic acid synthase umaA1	NE	1	-1.17833		NE	2	-3.59611
BCG_0510c	Rv0470c	pcaA	Mycolic acid synthase pcaA	NE	3	-3.65		NE	0	-5.84167
BCG_0511c	Rv0470A		Hypothetical protein	NE	1	-1.405		NE	0	-0.287778
BCG_0512c	Rv0471c		Hypothetical protein	NE	0	0.095		NE	2	-2.52361
BCG_0513c	Rv0472c		Probable transcriptional regulatory protein	NE	4	-4.25833		NE	0	0
BCG_0514	Rv0473		Possible conserved transmembrane protein	NE	1	-2.27167		NE	1	-2.80667
BCG_0515	Rv0474		Probable transcriptional regulatory protein	NE	0	-2.76667		NE	0	-0.740278
BCG_0516	Rv0475	hbhA	Heparin binding hemagglutinin hbhA (adhesin)	NE	2	-1.945		NE	0	-3.16639
BCG_0517	Rv0476		Possible conserved transmembrane protein	NE	0	-0.96		NE	0	-1.51306
BCG_0518	Rv0477		Possible conserved secreted protein	NE	0	-0.105		NE	0	0.374444
BCG_0519	Rv0478	deoC	Probable deoxyribose-phosphate aldolase deoC	NE	0	-2.58		NE	0	-3.75167
BCG_0520c	Rv0479c		Probable conserved membrane protein	ES	0	0.5		NE	0	0.587222
BCG_0521c	Rv0480c		Conserved hypothetical protein	NE	1	0.13		NE	0	0.169167
BCG_0522c	Rv0481c		Hypothetical protein	NE	1	-0.32		NE	0	-0.2175
BCG_0523	Rv0482	murB	Probable UDP-N-acetylenolpyruvoylglucosamine	ES	0	-3.86		GD	0	-0.0447222
BCG_0524	Rv0483	lprQ	Probable conserved lipoprotein lprQ	NE	4	-4.70833		GD	3	-4.82028
BCG_0525c	Rv0484c		Putative short-chain type oxidoreductase	NE	1	-1.18667		NE	0	-2.74806
BCG_0526	Rv0485		Possible transcriptional regulatory protein	NE	1	-1.03667		NE	3	-6.27639
BCG_0527	Rv0486		Mannosyltransferase	NE	2	-2.32333		NE	0	-0.2675
BCG_0528	Rv0487		Conserved hypothetical protein	NE	4	-4.305		NE	0	-6.43389
BCG_0529	Rv0488		Probable conserved integral membrane protein	NE	1	-1.55167		NE	1	-3.545
BCG_0530	Rv0489	gpm1	Probable phosphoglycerate mutase 1 gpm1	GD	0	0		GD	0	0
BCG_0531	Rv0490	senX3	Putative two component sensor histidine kinase	GD	0	-0.601667		GD	0	-4.25
BCG_0532	Rv0491	regX3	Two component sensory transduction protein regX3	NE	0	-5.86		GD	0	-4.5275
BCG_0533c	Rv0492c		Probable oxidoreductase gmc-type	NE	1	-1.155		NE	0	-1.92306
BCG_0534c	Rv0492A		Hypothetical protein	NE	0	-3.96833		NE	0	-2.79361
BCG_0535c	Rv0493c		Conserved hypothetical protein	NE	1	-0.628333		NE	1	-0.761389
BCG_0536	Rv0494		Probable transcriptional regulatory protein	NE	0	-3.67667		NE	0	-0.139167
BCG_0537c	Rv0495c		Conserved hypothetical protein	NE	1	0.658333		GD	0	1.26306
BCG_0538	Rv0496		Conserved hypothetical protein	NE	0	-0.645		GD	0	0.848056
BCG_0539	Rv0497		Probable conserved transmembrane protein	GA	0	2.58833		GD	0	-3.54611
BCG_0540	Rv0498		Conserved hypothetical protein	GA	1	0.9		NE	1	-2.22389
BCG_0541	Rv0499		Conserved hypothetical protein	GA	0	-0.93		NE	0	1.86167
BCG_0542	Rv0500	proC	Probable pyrroline-5-carboxylate reductase proC	ES	0	0.245		ES	0	0
BCG_0543	Rv0500A		Conserved hypothetical protein	NE	0	-1.51667		NE	0	-3.40083
BCG_0544	Rv0501	galE2	Possible udp-glucose 4-epimerase galE2	NE	0	0.571667		NE	2	-1.8525
BCG_0545	Rv0502		Conserved hypothetical protein	NE	1	-1.53		NE	0	0.104722
BCG_0546c	Rv0503c	cmaA2	Cyclopropane-fatty-acyl-phospholipid synthase 2	NE	1	-0.656667		GA	0	-0.495833
BCG_0547c	Rv0504c		Conserved hypothetical protein	NE	0	0		GD	0	0
BCG_0548c	Rv0505c	serB1	Possible phosphoserine phosphatase serB1	ES	0	-4.27833		GD	0	-1.30861
BCG_0549	Rv0506	mmpS2	Probable conserved membrane protein mmpS2	GA	0	-2.88667		GA	0	-4.17222
BCG_0550	Rv0507	mmpL2	Probable conserved transmembrane transport	NE	1	-0.461667		GD	0	-0.672222
BCG_0551	Rv0508		Conserved hypothetical protein	NE	1	-3.69167		GD	0	0.795278
BCG_0552	Rv0509	hemA	Probable glutamyl-trna reductase hemA [first	ES	0	-3.47833		GD	0	-0.0486111
BCG_0553	Rv0510	hemC	Probable porphobilinogen deaminase hemC	GD	0	2.48167		GD	0	0
BCG_0554	Rv0511	hemD	Probable uroporphyrin-III c-methyltransferase	GD	0	0.23		ES	0	0
BCG_0555	Rv0512	hemB	Probable delta-aminolevulinic acid dehydratase	ES	0	-4.59167		ES	0	-1.78722
BCG_0556	Rv0513		Possible conserved transmembrane protein	NE	0	1.155		NE	0	-1.79528
BCG_0557	Rv0514		Possible transmembrane protein	NE	0	-0.221667		ES	0	-0.0977778
BCG_0558	Rv0336, Rv0515		Conserved 13E12 repeat family protein	ES	0	0		ES	0	0
BCG_0559c	Rv0516c		Conserved hypothetical protein	NE	2	-3.00333		GA	1	-0.672222
BCG_0560	Rv0517		Possible membrane acyltransferase	NE	0	0.163333		GA	0	0.161667
BCG_0561	Rv0518		Possible exported protein	NE	0	-0.976667		GA	0	-0.5775
BCG_0562c	Rv0519c		Possible conserved membrane protein	NE	1	-0.975		GA	0	0.245833
BCG_0563	0		Possible methyltransferase/methylase (fragment)	NE	0	-2.54333		GA	0	-3.54472
BCG_0564	0		Possible methyltransferase/methylase (fragment)	NE	0	-2.135		GA	0	-1.32111
BCG_0565	Rv0522	gabP	Probable gaba permease gabP (4-amino butyrate	NE	0	-0.603333		NE	0	0.386111
BCG_0566c	Rv0523c		Conserved hypothetical protein	NE	1	-2.83167		NE	0	-0.0611111
BCG_0567	Rv0524	hemL	Probable glutamate-1-semialdehyde	ES	0	0		ES	0	0
BCG_0568	Rv0525		Conserved hypothetical protein	ES	0	-2.81		ES	0	-2
BCG_0569	Rv0526		Possible thioredoxin protein	ES	0	0		ES	0	0
BCG_0570	Rv0527	ccdA	Possible cytochrome c-type biogenesis protein	ES	0	0		ES	0	0
BCG_0571	Rv0528		Probable conserved transmembrane protein	ES	0	0		ES	0	0
BCG_0572	Rv0529	ccsA	Possible cytochrome c-type biogenesis protein	ES	0	0		ES	0	0
BCG_0573	Rv0530		Conserved hypothetical protein	NE	1	-0.0733333		NE	2	-2.18889
BCG_0574	Rv0531		Possible conserved membrane protein	NE	0	0		NE	0	0
BCG_0575	Rv0532	PE_PGRS6a	PE-PGRS family protein [first part]	NE	1	-3.02667		NE	0	-3.26917
BCG_0576		PE_PGRS6b	PE-PGRS family protein [second part]	NE	0	-1.94833		NE	0	-2.405
BCG_0577c	Rv0533c	fabH	3-oxoacyl-[acyl-carrier-protein] synthase III	NE	0	0.401667		NE	1	-0.969167
BCG_0578c	Rv0534c	menA	1,4-dihydroxy-2-naphthoate octaprenyltransferase	ES	0	0.45		NE	0	0
BCG_0579	Rv0535	pnp	Probable 5'-methylthioadenosine phosphorylase	NE	0	0.783333		NE	0	-0.264444
BCG_0580	Rv0536	galE3	Probable udp-glucose 4-epimerase galE3	NE	0	0.126667		NE	0	-3.17611
BCG_0581c	Rv0537c		Probable integral membrane protein	NE	1	-0.988333		NE	1	-0.729722
BCG_0582	Rv0538		Possible conserved membrane protein	NE	2	-1.6		GD	0	-1.36139
BCG_0583	Rv0539		Probable dolichyl-phosphate sugar synthase	NE	0	-2.56833		GD	0	-1
BCG_0584	Rv0540		Conserved hypothetical protein	NE	1	-0.896667		GD	0	-3.44333
BCG_0585c	Rv0541c		Probable conserved integral membrane protein	ES	0	0.245		ES	0	0
BCG_0586c	Rv0542c	menE	Possible o-succinylbenzoic acid--CoA ligase	ES	0	0		ES	0	0
BCG_0587c	Rv0543c		Conserved hypothetical protein	GA	0	0		N/A	0	0
BCG_0588c	Rv0544c		Possible conserved transmembrane protein	ES	0	0		ES	0	0
BCG_0589c	Rv0545c	pitA	Probable low-affinity inorganic phosphate	ES	0	0.5		ES	0	0
BCG_0590c	Rv0546c		Conserved hypothetical protein	NE	0	-2.86833		ES	0	-3.51639
BCG_0591c	Rv0547c		Possible oxidoreductase	NE	2	-1.77333		NE	1	-2.08194
BCG_0592c	Rv0548c	menB	Probable naphthoate synthase menB	ES	0	-4.925		NE	0	-0.0927778
BCG_0593c	0		Conserved hypothetical protein	NE	0	-4.905		NE	0	-1.31083
BCG_0594c	Rv0549c		Conserved hypothetical protein	NE	0	-2.34333		NE	0	-0.7425
BCG_0595c	Rv0550c		Hypothetical protein	NE	0	-2.205		NE	0	-1.81833
BCG_0596c	Rv0551c	fadD8	Probable fatty-acid-CoA ligase fadD8	NE	0	-0.37		NE	1	-1.54833
BCG_0597	Rv0552		Conserved hypothetical protein	NE	3	-2.63167		NE	0	-2.2225
BCG_0598	Rv0553	menC	Probable muconate cycloisomerase menC	NE	0	-3.75167		NE	0	-3.20917
BCG_0599	Rv0554	bpoC	Possible peroxidase bpoC (non-haem peroxidase)	NE	2	-2.03333		NE	1	-1.85889
BCG_0600	Rv0555	menD	Probable bifunctional menaquinone biosynthesis	ES	0	0		GD	0	0
BCG_0601	Rv0556		Probable conserved transmembrane protein	ES	0	0.69		GD	0	0
BCG_0602	Rv0557	pimB	Mannosyltransferase pimB	GD	2	-3.965		GD	0	-2.15194
BCG_0603	Rv0558	menH	Probable ubiquinone/menaquinone biosynthesis	GD	0	0		GD	0	0
BCG_0604c	Rv0559c		Possible conserved secreted protein	NE	1	-3.885		NE	0	-0.350278
BCG_0605c	Rv0560c		POssible benzoquinone methyltransferase	NE	0	-0.801667		GD	2	-4.54167
BCG_0606c	Rv0561c		Possible oxidoreductase	NE	3	-4.57167		GD	0	-5.19389
BCG_0607	Rv0562	grcC1	Probable polyprenyl-diphosphate synthase grcC1	ES	0	0.971667		GD	0	0
BCG_0608	Rv0563	htpX	Probable protease transmembrane protein heat	ES	0	-3.7		GD	0	0
BCG_0609c	Rv0564c	gpdA1	Probable glycerol-3-phosphate dehydrogenase	NE	2	-1.53		NE	1	-2.31278
BCG_0610c	Rv0565c		Probable monooxygenase	NE	1	-1.17		NE	0	-1.39222
BCG_0611c	Rv0566c		Conserved hypothetical protein	NE	0	-4		NE	0	-3.06889
BCG_0612	Rv0567		Probable methyltransferase/methylase	NE	1	-1.14333		NE	1	-1.94528
BCG_0613	Rv0568	cyp135B1	Possible cytochrome p450 135b1 cyp135B1	NE	0	2.345		NE	0	-3.4625
BCG_0614	Rv0569		Conserved hypothetical protein	NE	0	-2.43167		NE	0	-3.89
BCG_0615	Rv0570	nrdZ	Probable ribonucleoside-diphosphate reductase	NE	1	0.055		NE	1	-2.41972
BCG_0616c	Rv0571c		Conserved hypothetical protein	NE	2	-1.675		NE	0	-2.54
BCG_0617c	Rv0572c		Hypothetical protein	NE	1	-0.138333		NE	0	-2.27306
BCG_0618c	Rv0573c		Conserved hypothetical protein	NE	1	-0.558333		NE	0	-1.14083
BCG_0619c	Rv0574c		Conserved hypothetical protein	NE	1	-0.953333		NE	1	-1.07056
BCG_0620c	Rv0575c		Possible oxidoreductase	NE	2	-1.83167		NE	0	-1.13556
BCG_0621	Rv0576		Probable transcriptional regulatory protein	NE	2	-2.38833		NE	0	-3.285
BCG_0622	Rv0577	TB27.3	Conserved hypothetical protein TB27.3	NE	2	-2.13833		NE	0	-0.0447222
BCG_0623c	Rv0578c	PE_PGRS7	PE-PGRS family protein	ES	0	-1.32667		NE	1	-0.601389
BCG_0624	Rv0579		Conserved hypothetical protein	NE	1	-0.303333		GA	0	-0.480278
BCG_0625c	Rv0580c		Conserved hypothetical protein	NE	3	-3.78333		NE	0	0.931389
BCG_0626	Rv0581		Conserved hypothetical protein	NE	0	-1.07333		NE	0	-3.33417
BCG_0627	Rv0582		Hypothetical protein	NE	0	0.288333		NE	0	-1.04861
BCG_0628c	Rv0583c	lpqN	Probable conserved lipoprotein lpqN	NE	1	-1.75167		NE	0	0.350833
BCG_0629	Rv0584		Possible conserved exported protein	NE	0	0.241667		NE	0	-0.148611
BCG_0630c	Rv0585c		Probable conserved integral membrane protein	NE	0	0.141667		NE	0	-0.918333
BCG_0631	Rv0586		Probable transcriptional regulatory protein	NE	0	-5.05		NE	0	-0.703333
BCG_0632	Rv0587	yrbE2A	Conserved hypothetical integral membrane protein	NE	1	-4.00333		GD	0	-3.01583
BCG_0633	Rv0588	yrbE2B	Conserved hypothetical integral membrane protein	NE	2	-2.17667		GD	0	-1.96556
BCG_0634	Rv0589	mce2A	mce-family protein mce2A	NE	2	-2.66333		GD	0	-1.02583
BCG_0635	Rv0590	mce2B	mce-family protein mce2B	NE	4	-4.52		GD	0	-3.05167
BCG_0636	Rv0591	mce2C	mce-family protein mce2C	NE	4	-4.60667		NE	3	-4.29333
BCG_0637	Rv0592	mce2Da	mce-family protein mce2Da [first part]	NE	1	-1.65667		NE	0	-0.8225
BCG_0638		mce2Db	mce-family protein mce2Db [second part]	NE	0	-3.32		NE	0	0
BCG_0639	Rv0593	lprL	Possible mce-family lipoprotein lprL	NE	1	-1.32333		NE	0	-0.607778
BCG_0640	Rv0594	mce2F	mce-family protein mce2F	NE	1	-0.403333		NE	0	-0.136111
BCG_0641c	Rv0595c		Conserved hypothetical protein	NE	3	-4.59		NE	1	-1.79944
BCG_0642c	Rv0596c		Conserved hypothetical protein	NE	0	-3.40833		NE	0	0
BCG_0643c	Rv0597c		Conserved hypothetical protein	NE	0	-0.11		NE	0	0.3425
BCG_0644c	Rv0598c		Conserved hypothetical protein	NE	0	-0.303333		NE	0	-2.96306
BCG_0645c	Rv0599c		Conserved hypothetical protein	NE	0	-3.24167		NE	0	-3.52056
BCG_0646c	Rv0600c		Probable two component sensor kinase [second	NE	0	-4.69		NE	0	-0.806667
BCG_0647c	Rv0601c		Probable two component sensor kinase (first	NE	0	-2.5		NE	0	-2.09028
BCG_0648c	Rv0602c	tcrA	Putative two component DNA binding	NE	1	-1.19333		NE	3	-4.47556
BCG_0649	Rv0603		Possible exported protein	NE	0	0		NE	0	0
BCG_0650	Rv0604	lpqO	Probable conserved lipoprotein lpqO	NE	0	-5.87167		NE	0	-0.971389
BCG_0651	Rv0605		Possible resolvase	NE	1	-1.24333		NE	0	0.528611
BCG_0652	0		Putative transposase (fragment)	NE	0	-0.586667		NE	0	-3.22917
BCG_0653	Rv0607		Hypothetical protein	NE	0	-5.09833		NE	0	0
BCG_0654	Rv0608		Conserved hypothetical protein	NE	0	-3.66667		NE	0	-3.20833
BCG_0655	Rv0609		Conserved hypothetical protein	NE	0	-0.133333		NE	0	-2.32556
BCG_0656	Rv0609A		Conserved hypothetical protein	NE	0	-5.50333		NE	0	-2.32
BCG_0657c	Rv0610c		Hypothetical protein	NE	2	-1.715		NE	1	-2.47333
BCG_0658c	Rv0611c		Hypothetical protein	NE	1	-0.723333		NE	0	-4.08944
BCG_0659	Rv0612		Conserved hypothetical protein	NE	0	0.786667		NE	0	-3.38417
BCG_0660c	Rv0613c		Hypothetical protein	NE	2	-0.523333		NE	0	-1.54694
BCG_0661	Rv0614		Conserved hypothetical protein	NE	1	-1.055		NE	1	-0.627778
BCG_0662	Rv0615		Probable integral membrane protein	NE	0	-2.59167		NE	0	-1.86944
BCG_0663A	Rv0616A		Conserved hypothetical protein, antitoxin	NE	0	-1.97667		NE	0	-3
BCG_0663c	0		Hypothetical protein	NE	0	-2.045		NE	0	-3.05944
BCG_0664	Rv0617		Conserved hypothetical protein	NE	0	-2.57667		NE	0	-2.17556
BCG_0665		galT	Probable galactose-1-phosphate	GD	2	-0.506667		GD	0	-0.822778
BCG_0666	Rv0620	galK	Probable galactokinase galK	GD	0	-1.58333		GD	0	-2.30333
BCG_0667	Rv0621		Possible membrane protein	NE	2	-3.27833		NE	0	0.860278
BCG_0668	Rv0622		Possible membrane protein	NE	0	0.0983333		NE	0	-2.67889
BCG_0669	Rv0623		Conserved hypothetical protein	NE	0	-3.21833		NE	0	-2.75028
BCG_0670	Rv0624		Conserved hypothetical protein	NE	1	-0.411667		NE	0	-1.73306
BCG_0671c	Rv0625c		Probable conserved transmembrane protein	NE	0	-1.17667		NE	0	-1.49444
BCG_0672	Rv0626		Conserved hypothetical protein	NE	0	-1.58		NE	0	0
BCG_0673	Rv0627		Conserved hypothetical protein	NE	0	0		NE	0	0
BCG_0674c	Rv0628c		Conserved hypothetical protein	NE	0	-0.0133333		NE	0	-2.87194
BCG_0675c	Rv0629c	recD	Probable exonuclease V (alpha chain) recD	NE	0	-0.866667		NE	1	-1.505
BCG_0676c		recBb	Probable exonuclease V (beta chain) recBb	NE	0	0.605		NE	0	0.180278
BCG_0677c	Rv0630c	recBa	Probable exonuclease V (beta chain) recBa [first	NE	1	-0.501667		NE	0	-0.568889
BCG_0678c	Rv0631c	recC	PRobable exonuclease V (gamma chain) recC	NE	0	1.50333		NE	3	-3.03917
BCG_0679c	Rv0632c	echA3	Probable enoyl-CoA hydratase echA3	NE	0	2.125		NE	0	-0.408056
BCG_0680c	Rv0633c		Possible exported protein	NE	2	-1.39167		NE	0	-0.397778
BCG_0681c	Rv0634c		Possible glyoxalase II	NE	3	-2.235		NE	3	-3.56556
BCG_0682	Rv0634A		Hypothetical protein	NE	0	-1.56833		GD	0	-1.605
BCG_0683	Rv0634B	rpmG2	Probable 50S ribosomal protein L33 rpmG2	NE	0	0		GD	0	0
BCG_0684	Rv0635		Conserved hypothetical protein	ES	0	0		GD	0	0
BCG_0685	Rv0636		Conserved hypothetical protein	ES	0	0		GD	0	0
BCG_0686	Rv0637		Conserved hypothetical protein	GA	0	0.245		GD	0	0
BCG_0687	Rv0638	secE1	Probable preprotein translocase secE1	ES	0	0		ES	0	0
BCG_0688	Rv0639	nusG	Probable transcription antitermination protein	ES	0	0.216667		ES	0	0
BCG_0689	Rv0640	rplK	Probable 50S ribosomal protein l11 rplK	NE	0	0		NE	0	0
BCG_0690	Rv0641	rplA	Probable 50S ribosomal protein L1 rplA	ES	0	0		NE	0	0
BCG_0691c	Rv0642c	mmaA4	Methoxy mycolic acid synthase 4 mmaA4	GA	5	-6.25167		ES	0	-4.16722
BCG_0692c	Rv0643c	mmaA3	MEthoxy mycolic acid synthase 3 mmaA3	GA	3	-2.94167		NE	0	-0.174722
BCG_0693c	Rv0644c	mmaA2	Methoxy mycolic acid synthase 2 mmaA2	GA	2	-2.46167		NE	0	0.0113889
BCG_0694c	Rv0645c	mmaA1	Methoxy mycolic acid synthase 1 mmaA1	GA	0	-0.885		NE	2	-2.78083
BCG_0695c	Rv0646c	lipG	Probable lipase/esterase lipG	GD	0	-0.481667		NE	0	-2.61861
BCG_0696c	Rv0647c		Conserved hypothetical protein	GD	0	-0.578333		NE	0	-2.97806
BCG_0697	Rv0648		Alpha-mannosidase	NE	0	1.26833		NE	0	-0.806111
BCG_0698	Rv0649	fabD2	Putative malonyl coa-acyl carrier protein	NE	0	-1.27667		NE	0	0.0288889
BCG_0699	Rv0650		Possible sugar kinase	NE	0	-0.506667		NE	0	-1.06111
BCG_0700	Rv0651	rplJ	Probable 50S ribosomal protein L10 rplJ	ES	0	0		NE	0	0
BCG_0701	Rv0652	rplL	Probable 50S ribosomal protein L7/L12 rplL	NE	0	0		N/A	0	0
BCG_0702c	Rv0653c		Possible transcriptional regulatory protein	NE	2	-1.13167		NE	0	-1.07056
BCG_0703	Rv0654		Probable dioxygenase	NE	0	1.63		NE	0	0.165556
BCG_0704	Rv0655	mkl	Possible ribonucleotide-transport ATP-binding	NE	1	0.213333		NE	0	-3.04861
BCG_0705c	Rv0656c		Conserved hypothetical protein	NE	0	0.0633333		NE	0	-0.674444
BCG_0706c	Rv0657c		Conserved hypothetical protein	NE	0	-5.60333		NE	0	0
BCG_0707c	Rv0658c		Probable conserved integral membrane protein	NE	1	-1.235		NE	1	-1.79222
BCG_0708c	Rv0659c		Conserved hypothetical protein	NE	0	-1.59833		NE	0	-1.46139
BCG_0709c	Rv0660c		Conserved hypothetical protein	NE	0	-2.905		NE	0	-0.951667
BCG_0710c	Rv0661c		Conserved hypothetical protein	NE	0	-1.535		NE	0	0.699167
BCG_0711c	Rv0662c		Conserved hypothetical protein	NE	1	-3.45667		NE	0	-2.10444
BCG_0712	Rv0663	atsD	Possible arylsulfatase atsD	NE	1	-0.93		NE	0	-0.455556
BCG_0713	Rv0664		Hypothetical protein	NE	0	-4.95		NE	0	-2.5175
BCG_0714	Rv0665		Conserved hypothetical protein	NE	0	-4.72167		NE	0	-1.0775
BCG_0715	Rv0666		Possible membrane protein	N/A	0	0		N/A	0	0
BCG_0716	Rv0667	rpoB	DNA-directed RNA polymerase (beta chain) rpoB	ES	0	0.891667		ES	0	0.149722
BCG_0717	Rv0668	rpoC	DNA-directed RNA polymerase (beta' chain) rpoC	ES	0	2.98667		ES	0	-0.843889
BCG_0718c	Rv0669c		Possible hydrolase	NE	1	-0.816667		NE	1	-1.22889
BCG_0719	Rv0670	end	Probable endonuclease IV end	NE	0	-0.545		NE	0	-1.67306
BCG_0720	Rv0671	lpqP	Possible conserved lipoprotein lpqP	NE	2	-2.50167		NE	0	-1.46361
BCG_0721	Rv0672	fadE8	Probable acyl-CoA dehydrogenase fadE8	NE	0	0.605		NE	0	0.674444
BCG_0722	Rv0673	echA4	Possible enoyl-CoA hydratase echA4	NE	0	-1.35833		NE	0	-1.82722
BCG_0723	Rv0674		Conserved hypothetical protein	NE	0	-2.60167		NE	0	-2.37889
BCG_0724	Rv0675	echA5	Probable enoyl-CoA hydratase echA5	NE	0	-1.43167		NE	0	0
BCG_0725c	Rv0676c	mmpL5	Probable conserved transmembrane transport	GA	0	-0.34		NE	0	-1.08972
BCG_0726c	Rv0677c	mmpS5	Possible conserved membrane protein mmpS5	GA	0	0.805		NE	0	-3.51806
BCG_0727	Rv0678		Conserved hypothetical protein	GA	0	0.193333		NE	0	-0.440833
BCG_0728c	Rv0679c		Conserved hypothetical threonine rich protein	GA	0	-2.58667		NE	0	-0.614722
BCG_0729c	Rv0680c		Probable conserved transmembrane protein	GA	0	0.168333		NE	0	-2.095
BCG_0730	Rv0681		Probable transcriptional regulatory protein	GA	2	-1.195		NE	3	-4.5775
BCG_0731	Rv0682	rpsL	Probable 30S ribosomal protein S12 rpsL	ES	0	0		ES	0	0
BCG_0732	Rv0683	rpsG	Probable 30S ribosomal protein S7 rpsG	ES	0	0		ES	0	0
BCG_0733	Rv0684	fusA1	Probable elongation factor g fusA1 (EF-G)	ES	0	0.98		ES	0	0
BCG_0734	Rv0685	tuf	Probable elongation factor TU tuf (EF-TU)	ES	0	0.05		ES	0	0
BCG_0735	Rv0686		Probable membrane protein	NE	2	-2.74833		NE	0	-4.20417
BCG_0736	Rv0687		Putative short-chain type	NE	3	-4.095		NE	0	-2.65056
BCG_0737	Rv0688		Putative ferredoxin reductase	NE	2	-1.98667		NE	0	-2.59611
BCG_0738c	Rv0689c		Hypothetical protein	NE	0	-3.68667		NE	0	1.17611
BCG_0739c	Rv0690c		Conserved hypothetical protein	NE	1	-0.0216667		NE	0	-0.236667
BCG_0740c	Rv0691c		Probable transcriptional regulatory protein	NE	1	-3.02		NE	0	-2.68778
BCG_0741	Rv0692		Conserved hypothetical protein	NE	0	-4.31833		NE	0	-4.12833
BCG_0742	Rv0693	pqqE	Probable coenzyme pqq synthesis protein E pqqE	NE	3	-5.51833		GD	0	-1.635
BCG_0743	Rv0694	lldD1	Possible L-lactate dehydrogenase (cytochrome)	NE	1	-3.88333		GD	0	-2.78
BCG_0744	Rv0695		Conserved hypothetical protein	NE	2	-2.58		NE	0	0.156944
BCG_0745	Rv0696		Probable membrane sugar transferase	NE	0	0.76		NE	0	-0.568889
BCG_0746	Rv0697		Probable dehydrogenase	ES	0	-2.99167		ES	0	-0.285278
BCG_0747	Rv0698		Conserved hypothetical protein	NE	0	-2.81		NE	0	0
BCG_0748	0		Conserved hypothetical protein	NE	0	-4.23667		NE	0	0
BCG_0749	Rv0699		Hypothetical protein	NE	0	0		NE	0	0
BCG_0750	Rv0700	rpsJ	30S ribosomal protein S10 rpsJ (transcription	GD	0	0		ES	0	0
BCG_0751	Rv0701	rplC	Probable 50S ribosomal protein L3 rplC	GD	0	1.57833		ES	0	0
BCG_0752	Rv0702	rplD	Probable 50S ribosomal protein L4 rplD	ES	0	0		ES	0	0
BCG_0753	Rv0703	rplW	Probable 50S ribosomal protein L23 rplW	ES	0	0		ES	0	0
BCG_0754	Rv0704	rplB	Probable 50S ribosomal protein L2 rplB	ES	0	0.23		ES	0	0
BCG_0755	Rv0705	rpsS	Probable 30S ribosomal protein S19 rpsS	ES	0	0		GD	0	0
BCG_0756	Rv0706	rplV	Probable 50S ribosomal protein L22 rplV	ES	0	0.305		GD	0	0
BCG_0757	Rv0707	rpsC	Probable 30S ribosomal protein S3 rpsC	ES	0	0		GD	0	0
BCG_0758	Rv0708	rplP	Probable 50S ribosomal protein L16 rplP	ES	0	-2.125		GD	0	-2.81
BCG_0759	Rv0709	rpmC	Probable 50S ribosomal protein L29 rpmC	GD	0	0.23		GD	0	0
BCG_0760	Rv0710	rpsQ	Probable 50S ribosomal protein S17 rpsQ	GD	0	-1.99167		GD	0	0.668889
BCG_0761	Rv0711	atsA	Possible arylsulfatase atsA	NE	1	-0.721667		GA	0	-0.619722
BCG_0762	Rv0712		Conserved hypothetical protein	NE	2	-2.33167		GA	1	-1.98167
BCG_0763	Rv0713		Probable conserved transmembrane protein	GA	0	1.37167		GA	0	-0.143056
BCG_0764	Rv0714	rplN	Probable 50S ribosomal protein L14 rplN	ES	0	0		ES	0	0
BCG_0765	Rv0715	rplX	Probable 50S ribosomal protein L24 rplX	ES	0	1.28833		ES	0	0
BCG_0766	Rv0716	rplE	Probable 50S ribosomal protein L5 rplE	ES	0	0		ES	0	0
BCG_0767	Rv0717	rpsN1	Probable 30S ribosomal protein S14 rpsN1	ES	0	0		ES	0	0
BCG_0768	Rv0718	rpsH	Probable 30S ribosomal protein S8 rpsH	ES	0	0.195		ES	0	0
BCG_0769	Rv0719	rplF	Probable 50S ribosomal protein L6 rplF	ES	0	0.283333		ES	0	0
BCG_0770	Rv0720	rplR	Probable 50S ribosomal protein L18 rplR	ES	0	0		ES	0	0
BCG_0771	Rv0721	rpsE	Probable 30S ribosomal protein S5 rpsE	ES	0	-2.36667		ES	0	0.439444
BCG_0772	Rv0722	rpmD	Probable 50S ribosomal protein L30 rpmD	NE	0	-3.58		NE	0	-1.22139
BCG_0773	Rv0723	rplO	Probable 50S ribosomal protein L15 rplO	NE	0	0		NE	0	0
BCG_0774	Rv0724	sppA	Possible protease IV sppA (endopeptidase IV)	NE	1	-0.486667		NE	0	-0.686667
BCG_0775c	Rv0725c		Conserved hypothetical protein	NE	0	-0.303333		NE	0	-1.9575
BCG_0776c	Rv0726c		Conserved hypothetical protein	NE	0	1.02333		NE	2	-2.09944
BCG_0777c	Rv0727c	fucA	Possible L-fuculose phosphate aldolase fucA	NE	1	-0.913333		NE	0	-0.466667
BCG_0778c	Rv0728c	serA2	Possible D-3-phosphoglycerate dehydrogenase	NE	1	-2.89667		NE	0	-0.426389
BCG_0779	Rv0729	xylB	Possible d-xylulose kinase xylB	NE	0	-0.106667		NE	0	-0.306111
BCG_0780	Rv0730		Conserved hypothetical protein	NE	0	2.405		NE	0	-2.15389
BCG_0781c	Rv0731c		Conserved hypothetical protein	NE	2	-1.12833		NE	1	-2.58806
BCG_0782	Rv0732	secY	Probable preprotein translocase secY	GD	0	-4.38667		ES	0	0.604722
BCG_0783	Rv0733	adk	Probable adenylate kinase adk	NE	0	0		ES	0	0
BCG_0784	Rv0734	mapA	Probable methionine aminopeptidase mapA	NE	0	-1.58		ES	0	-1.44778
BCG_0785	Rv0735	sigL	Probable alternative rna polymerase sigma factor	NE	2	-2.21167		NE	0	-0.926667
BCG_0786	Rv0736		Probable conserved membrane protein	NE	0	0		NE	0	0
BCG_0787	Rv0737		Possible transcriptional regulatory protein	NE	0	0.351667		NE	0	-3.65611
BCG_0788	Rv0738		Conserved hypothetical protein	NE	0	0		NE	0	0.182778
BCG_0789	Rv0739		Conserved hypothetical protein	NE	0	-0.546667		NE	1	-0.311667
BCG_0790	Rv0740		Conserved hypothetical protein	ES	0	-2.64833		NE	0	-1.19
BCG_0791	0		Putative transposase (fragment)	NE	0	-1.74167		NE	0	-1.33194
BCG_0792	Rv0742	PE_PGRS8	PE-PGRS family protein	NE	0	0.0366667		NE	0	-1.82222
BCG_0793c	Rv0743c		Hypothetical protein	NE	0	-0.326667		NE	1	-1.5225
BCG_0794c	Rv0744c		Possible transcriptional regulatory protein	NE	0	-3.16333		NE	0	-2.09917
BCG_0795	Rv0745		Conserved hypothetical protein	NE	0	-1.285		NE	0	-0.536944
BCG_0796	Rv0746	PE_PGRS9	PE-PGRS family protein	NE	1	-1.24167		NE	1	-2.34222
BCG_0797	Rv0747	PE_PGRS10	PE-PGRS family protein	NE	1	-1.69		NE	0	0.225
BCG_0798	Rv0748		Conserved hypothetical protein	NE	0	-1.76167		NE	0	-0.0486111
BCG_0799	Rv0749		Conserved hypothetical protein	NE	0	-3.015		NE	0	-2.47528
BCG_0800c	Rv0749A		Hypothetical protein	NE	0	-4.30833		NE	0	-2.46972
BCG_0801	Rv0750		Conserved hypothetical protein	NE	0	-4.63667		NE	0	-2.58583
BCG_0802c	Rv0751c	mmsB	Probable 3-hydroxyisobutyrate dehydrogenase	NE	0	-2.00833		NE	0	-2.28861
BCG_0803c	Rv0752c	fadE9	Probable acyl-CoA dehydrogenase fadE9	NE	1	-0.418333		NE	1	-0.99
BCG_0804c	Rv0753c	mmsA	Probable methylmalonate-semialdehyde	NE	0	0.781667		NE	0	-0.0847222
BCG_0805	Rv0754	PE_PGRS11	PE-PGRS family protein	NE	1	-1.14		NE	0	0.0944444
BCG_0806c	Rv0755c	PPE12	PPE family protein	ES	2	-2.365		ES	0	-1.30889
BCG_0807c	0		Putative transposase (fragment)	GA	0	-1.93		NE	0	-0.6875
BCG_0808c	Rv0756c		Hypothetical protein	NE	1	-1.65667		NE	0	-4.46889
BCG_0809	Rv0757	phoP	Possible two component system response	NE	3	-2.96667		GD	0	0
BCG_0810	Rv0758	phoR	Possible two component system response sensor	NE	1	-0.718333		GD	1	-3.31222
BCG_0811c	Rv0759c		Conserved hypothetical protein	NE	0	-2.93667		GD	0	-1.38
BCG_0812c	Rv0760c		Conserved hypothetical protein	NE	0	-1.11		GA	0	-2.80139
BCG_0813c	Rv0761c	adhB	Possible zinc-containing alcohol dehydrogenase	NE	1	-0.18		GA	0	0.315833
BCG_0814c	Rv0762c		Conserved hypothetical protein	NE	4	-4.515		NE	0	-0.655833
BCG_0815c	Rv0763c		Possible ferredoxin	NE	0	-3.91		NE	0	0
BCG_0816c	Rv0764c	cyp51	Cytochrome P450 51 cyp51	NE	4	-4.86333		NE	3	-3.65528
BCG_0817c	Rv0765c		Probable oxidoreductase	NE	0	-4.445		NE	0	-2.71389
BCG_0818c	Rv0766c	cyp123	Probable cytochrome P450 123 cyp123	NE	1	-1.66333		NE	2	-1.18222
BCG_0819c	Rv0767c		Conserved hypothetical protein	NE	1	1.37333		NE	0	-2.73
BCG_0820	Rv0768	aldA	Probable aldehyde dehydrogenase NAD dependant	NE	1	-0.906667		NE	0	0.191111
BCG_0821	Rv0769		Probable dehydrogenase/reductase	NE	2	-3.06667		NE	0	-0.0261111
BCG_0822	Rv0770		Probable dehydrogenase/reductase	NE	1	-0.871667		NE	0	-4.57806
BCG_0823	Rv0771		Possible 4-carboxymuconolactone decarboxylase	NE	1	-2.145		NE	0	-2.22528
BCG_0824	Rv0772	purD	Probable phosphoribosylamine--glycine ligase	GD	0	1.63		GD	0	0
BCG_0825c	Rv0773c	ggtA	Probable bifunctional acylase ggtA:	NE	3	-3.43833		GD	0	-2.76806
BCG_0826c	Rv0774c		Probable conserved exported protein	NE	0	1.39167		NE	0	-3.32472
BCG_0827	Rv0775		Conserved hypothetical protein	NE	1	-2.015		NE	0	-1.97833
BCG_0828c	Rv0776c		Conserved hypothetical protein	NE	2	-1.56833		NE	1	-2.40972
BCG_0829	Rv0777	purB	Probable adenylosuccinate lyase purB	ES	0	0.05		ES	0	0
BCG_0830	Rv0778	cyp126	Possible cytochrome P450 126 cyp126	NE	1	-1.31333		NE	2	-3.66444
BCG_0831c	Rv0779c		Possible conserved transmembrane protein	NE	0	-2.04		ES	0	-1
BCG_0832	Rv0780	purC	Phosphoribosylaminoimidazole-succinocarboxamide	ES	0	0.5		ES	0	-0.206111
BCG_0833		ptrB	Probable protease II ptrB (oligopeptidase B)	ES	1	-0.718333		NE	0	0.153611
BCG_0834c	Rv0783c	emrB	Possible multidrug resistance integral membrane	NE	2	-2.73		NE	1	-1.39889
BCG_0835	Rv0784		Conserved hypothetical protein	NE	0	-4.865		NE	0	-4.24417
BCG_0836	0		Conserved hypothetical protein	NE	0	-1.90167		NE	0	-1.48111
BCG_0837	Rv0785		Conserved hypothetical protein	NE	3	-2.9		NE	0	-1.73306
BCG_0838c	Rv0786c		Conserved hypothetical protein	NE	0	-0.293333		NE	1	-1.71944
BCG_0839	Rv0787		Hypothetical protein	GD	0	0.481667		NE	0	-3.40167
BCG_0840	Rv0787A		Conserved hypothetical protein	GD	0	0		NE	0	0
BCG_0841	Rv0788	purQ	Probable phosphoribosylformylglycinamidine	GD	0	0		NE	0	0
BCG_0842c	Rv0789c		Hypothetical protein	NE	0	-4.34333		NE	0	-1.97639
BCG_0843c	Rv0790c		Hypothetical protein	NE	1	-2.12333		NE	0	0.0444444
BCG_0844c	Rv0791c		Conserved hypothetical protein	NE	1	-1.675		NE	1	-1.87639
BCG_0845c	Rv0792c		Probable transcriptional regulatory protein	NE	1	-1.74		NE	0	-0.182778
BCG_0846	Rv0793		Conserved hypothetical protein	NE	1	-0.911667		NE	0	-3.4825
BCG_0847c	0		Probable oxidoreductase [second part]	NE	0	-0.376667		NE	0	-1.54056
BCG_0848c	Rv0794c		Probable oxidoreductase [first part]	NE	0	1.55167		NE	0	0.236944
BCG_0849	Rv0797		Putative transposase for insertion sequence	ES	0	-3.74667		GD	0	0.9975
BCG_0850c	Rv0798c	cfp29	29 KDa antigen cfp29	NE	1	-2.76333		GD	0	-2.86833
BCG_0851c	Rv0799c		Conserved hypothetical protein	NE	0	-4.56		GD	0	-2.01222
BCG_0852	Rv0800	pepC	Probable aminopeptidase pepC	NE	2	-3.77		GD	0	-1.81972
BCG_0853	Rv0801		Conserved hypothetical protein	NE	0	-4.95		GD	0	0
BCG_0854c	Rv0802c		Conserved hypothetical protein	NE	3	-4.27		GD	0	-0.468889
BCG_0855	Rv0803	purL	Phosphoribosylformylglycinamidine synthase II	ES	0	0.195		GD	0	0
BCG_0856	Rv0804		Conserved hypothetical protein	NE	0	-1.61333		GD	0	-2.12667
BCG_0857	Rv0805		Conserved hypothetical protein	NE	6	-7.71667		GD	0	-2.62861
BCG_0858c	Rv0806c	cpsY	Possible udp-glucose-4-epimerase cpsY	NE	3	-2.87333		NE	1	-3.13694
BCG_0859	Rv0807		Conserved hypothetical protein	NE	0	-4.09		NE	0	-3.21
BCG_0860	Rv0808	purF	Probable amidophosphoribosyltransferase purF	ES	0	-2.93333		ES	0	-2.03361
BCG_0861	Rv0809	purM	Probable phosphoribosylformylglycinamidine	ES	0	0		ES	0	0
BCG_0862c	Rv0810c		Conserved hypothetical protein	ES	0	0		NE	0	0
BCG_0863c	Rv0811c		Conserved hypothetical protein	ES	0	0		ES	0	0
BCG_0864	Rv0812		Probable amino acid aminotransferase	NE	3	-3.545		NE	0	-3.28056
BCG_0865c	Rv0813c		Conserved hypothetical protein	NE	2	-3.20833		NE	2	-3.08306
BCG_0866c	Rv0814c, Rv3118	sseC2	Conserved hypothetical protein sseC2	GA	0	0.615		NE	0	-0.195556
BCG_0867c	Rv0815c, Rv3117	cysA2	Probable thiosulfate sulfurtransferase cysA2	ES	0	0.9		NE	0	0.975556
BCG_0868c	Rv0816c	thiX	Probable thioredoxin thiX	GA	0	-3.93		NE	0	-1.205
BCG_0869c	Rv0817c		Probable conserved exported protein	ES	0	-3.87		NE	0	-2.68889
BCG_0870	Rv0818		Transcriptional regulatory protein	GA	0	-0.00666667		NE	0	-0.311389
BCG_0871	Rv0819		Conserved hypothetical protein	GA	2	-3.405		NE	0	-2.67472
BCG_0872	Rv0820	phoTa	Probable phosphate-transport ATP-binding protein	GA	2	-3.015		NE	0	-2.53194
BCG_0873		phoTb	Probable phosphate-transport ATP-binding protein	GA	0	-0.688333		NE	0	-1.42389
BCG_0874c	Rv0821c	phoY2	Probable phosphate-transport system	GA	0	-3.27667		NE	0	0.295833
BCG_0875c	Rv0822c		Conserved hypothetical protein	GA	0	1.375		GA	0	-0.260833
BCG_0876c	Rv0823c		Possible transcriptional regulatory protein	GA	0	0.54		GA	0	-0.383889
BCG_0877c	Rv0824c	desA1	Probable acyl-[acyl-carrier protein] desaturase	ES	0	0		ES	0	0
BCG_0878c	Rv0825c		Conserved hypothetical protein	NE	1	-0.995		NE	1	-2.61417
BCG_0879	Rv0826		Conserved hypothetical protein	NE	0	-0.103333		NE	0	-0.348611
BCG_0880c	Rv0827c		Probable transcriptional regulatory protein	NE	0	-1.64		NE	0	-1.76389
BCG_0881c	Rv0828c		Possible deaminase	NE	1	-1.32167		NE	2	-2.84694
BCG_0882	0		Putative transposase (fragment)	NE	0	0.186667		NE	0	-0.383056
BCG_0883	Rv0830		Conserved hypothetical protein	GA	0	0.815		NE	1	-1.98694
BCG_0884c	Rv0831c		Conserved hypothetical protein	GA	0	0.23		NE	0	-0.260833
BCG_0885	Rv0833	PE_PGRS13	PE-PGRS family protein	ES	0	-3.58667		NE	0	-2.76639
BCG_0886c	Rv0834c	PE_PGRS14	PE-PGRS family protein	GD	0	0.185		NE	1	-2.02917
BCG_0887	Rv0835	lpqQ	Possible lipoprotein lpqQ	GA	0	-0.638333		NE	2	-1.93778
BCG_0888c	Rv0836c		Hypothetical protein	GA	0	0.82		NE	0	-3.75528
BCG_0889c	Rv0837c		Hypothetical protein	GA	0	0.586667		NE	0	-0.370556
BCG_0890	Rv0838	lpqR	Probable conserved lipoprotein lpqR	NE	0	-1.33833		NE	0	-1.45083
BCG_0891	Rv0839		Conserved hypothetical protein	NE	2	-1.24		NE	0	-1.44556
BCG_0892c	Rv0840c	pip	Probable proline iminopeptidase pip	NE	1	-1.61333		NE	0	-3.76306
BCG_0893	Rv0841		Probable conserved transmembrane protein	NE	0	0		NE	0	-2.02111
BCG_0894	Rv0842		Probable conserved integral membrane protein	NE	1	-1.19667		NE	1	-1.0025
BCG_0895	Rv0843		Probable dehydrogenase	NE	0	-0.705		NE	0	-1.24389
BCG_0896c	Rv0844c	narL	Possible nitrate/nitrite response	NE	1	-0.00166667		NE	0	-1.15333
BCG_0897	Rv0845		Possible two component sensor kinase	NE	0	-0.141667		NE	1	-1.04167
BCG_0898c	Rv0846c		Probable oxidase	NE	0	-0.726667		NE	1	-0.713333
BCG_0899	Rv0847	lpqS	Probable lipoprotein lpqS	NE	0	-1.77833		GD	0	-2.92833
BCG_0900	Rv0848	cysK2	Possible cysteine synthase a cysK2	NE	2	-2.20333		GD	0	-0.537778
BCG_0901	Rv0849		Probable conserved integral membrane transport	NE	1	-0.085		NE	1	-2.00389
BCG_0902	0		Putative transposase (fragment)	NE	0	-0.201667		NE	0	-3.02333
BCG_0903c	Rv0851c		Putative short-chain type	NE	1	-2.73333		NE	0	-4.78806
BCG_0904	Rv0852	fadD16	Possible fatty-acid-CoA ligase fadD16	NE	3	-2.41167		NE	0	-2.36
BCG_0905c	Rv0853c	pdc	Probable pyruvate or indole-3-pyruvate	NE	0	0.621667		NE	0	-0.236389
BCG_0906	Rv0854		Conserved hypothetical protein	NE	1	-5.345		NE	0	-3.34861
BCG_0907	Rv0855	far	Probable fatty-acid-CoA racemase far	NE	0	0.913333		NE	2	-2.83472
BCG_0908	Rv0856		Conserved hypothetical protein	NE	0	-0.968333		NE	0	-1.04806
BCG_0909	Rv0857		Conserved hypothetical protein	NE	0	-3.80667		NE	0	-3.60778
BCG_0910c	Rv0858c		Probable aminotransferase	NE	0	3.58667		NE	0	-0.618056
BCG_0911	Rv0859	fadA	Possible acyl-CoA thiolase fadA	NE	0	-3.245		NE	0	-3.83472
BCG_0912	Rv0860	fadB	Probable fatty oxidation protein fadB	NE	6	-5.76667		GD	1	-2.43972
BCG_0913c	Rv0861c		Probable dna helicase	NE	1	-0.495		GD	0	-1.3125
BCG_0914c	Rv0862c		Conserved hypothetical protein	NE	3	-2		GA	0	-0.881389
BCG_0915	Rv0863		Conserved hypothetical protein	NE	0	-3.69		GA	0	-2.01472
BCG_0916	Rv0864	moaC2	Putative molybdenum cofactor biosynthesis	NE	2	-2.92667		GA	0	-0.633333
BCG_0917	Rv0865	mog	Putative molybdopterin biosynthesis mog protein	NE	0	-1.79833		GA	0	-1.62528
BCG_0918	Rv0866	moaE2	Putative molybdenum cofactor biosynthesis	GA	0	-2.12333		GA	0	-4.37944
BCG_0919c	Rv0867c	rpfA	Possible resuscitation-promoting factor rpfA	GA	0	2.455		GA	0	0.607778
BCG_0920c	Rv0868c	moaD2	Putative molybdenum cofactor biosynthesis	GA	0	2.19667		NE	0	-1.79361
BCG_0921c	Rv0869c	moaA2	Putative molybdenum cofactor biosynthesis	GA	1	0.05		NE	1	-0.476944
BCG_0922c	Rv0870c		Probable conserved transmembrane protein	GA	1	-4.89667		NE	0	-1.60222
BCG_0923	Rv0871	cspB	Probable cold shock-like protein B cspB	GA	0	1.97167		NE	0	0.245833
BCG_0924c	Rv0872c	PE_PGRS15	PE-PGRS family protein	GD	0	-1.035		NE	0	-0.467222
BCG_0925	Rv0873	fadE10	Probable acyl-CoA dehydrogenase fadE10	NE	0	-0.126667		NE	0	-1.45111
BCG_0926c	Rv0874c		Conserved hypothetical protein	NE	1	0.548333		NE	0	-0.634167
BCG_0927c	Rv0875c		Possible conserved exported protein	NE	4	-3.63833		ES	0	-0.0525
BCG_0928c	Rv0876c		Possible conserved transmembrane protein	ES	0	0		ES	0	0
BCG_0929	Rv0877		Conserved hypothetical protein	NE	0	2.74333		GA	0	-4.53333
BCG_0930c	Rv0878c	PPE13	PPE family protein	NE	1	-0.536667		GA	0	-0.480833
BCG_0931c	Rv0879c		Possible conserved transmembrane protein	NE	0	-4.03333		GA	0	0.340278
BCG_0932	Rv0880		Possible transcriptional regulatory protein	NE	0	-1.58		GA	0	0
BCG_0933	Rv0881		Possible rRNA methyltransferase	NE	3	-2.23333		GA	0	-2.72278
BCG_0934	Rv0882		Probable transmembrane protein	NE	0	-1.31167		GD	0	0.182778
BCG_0935c	Rv0883c		Conserved hypothetical protein	NE	0	0		GD	0	0
BCG_0936c	Rv0884c	serC	Possible phosphoserine aminotransferase serC	ES	0	0		GD	0	0
BCG_0937	Rv0885		Conserved hypothetical protein	NE	2	-1.88333		NE	0	-2.49694
BCG_0938	Rv0886	fprB	Probable nadph:adrenodoxin oxidoreductase fprB	NE	1	-0.448333		NE	2	-3.25944
BCG_0939c	Rv0887c		Conserved hypothetical protein	NE	0	-2.89667		NE	0	-2.93222
BCG_0940	Rv0888		Probable exported protein	NE	1	-1.03167		NE	0	-0.0641667
BCG_0941c	Rv0889c	citA	Probable citrate synthase II citA	NE	1	-0.605		NE	0	-1.15583
BCG_0942c	Rv0890c		Probable transcriptional regulatory protein	NE	0	0.538333		NE	0	-0.0819444
BCG_0943c	Rv0891c		Possible transcriptional regulatory protein	NE	1	-0.728333		NE	1	-2.13194
BCG_0944	Rv0892		Probable monooxygenase	NE	3	-2.29667		NE	2	-3.23278
BCG_0945c	Rv0893c		Conserved hypothetical protein	NE	3	-3.72		ES	0	-2.26861
BCG_0946	Rv0894		Possible transcriptional regulatory protein	NE	1	-1.92833		NE	0	-5.2675
BCG_0947	Rv0895		Conserved hypothetical protein	NE	1	-0.0783333		NE	0	-0.385833
BCG_0948	Rv0896	gltA2	probable citrate synthase i gltA2	GD	1	-3.01		GD	0	-1
BCG_0949c	Rv0897c		Probable oxidoreductase	NE	2	-2.24833		GD	1	-3.20778
BCG_0950c	Rv0898c		Conserved hypothetical protein	NE	0	-3.61667		NE	0	-2.735
BCG_0951	Rv0899	ompA	probable outer membrane protein A ompA	NE	0	-1.30333		NE	0	-1.49639
BCG_0952	Rv0900		Possible membrane protein	NE	0	-4.30333		NE	0	-3.67306
BCG_0953	Rv0901		possible conserved exported or membrane protein	NE	1	-0.673333		NE	0	-0.519167
BCG_0954c	Rv0902c	prrB	Two component sensor histidine kinase prrB	GD	0	-3.71667		NE	0	0
BCG_0955c	Rv0903c	prrA	Two component response transcriptional	GD	0	-2.76		NE	0	-2.81
BCG_0956c	Rv0904c	accD3	putative acetyl-coenzyme A carboxylase carboxyl	NE	2	-1.365		NE	0	-0.675833
BCG_0957	Rv0905	echA6	possible enoyl-CoA hydratase echA6	NE	0	-2.235		NE	0	-0.554167
BCG_0958	Rv0906		Conserved hypothetical protein	NE	2	-3.925		NE	0	-0.0386111
BCG_0959	Rv0907		Conserved hypothetical protein	NE	2	-2.32833		GD	2	-3.44167
BCG_0960	Rv0908	ctpE	Probable metal cation transporter atpase P-type	NE	2	-1.55667		GD	2	-3.14833
BCG_0961	Rv0909		Conserved hypothetical protein	NE	0	-2.65167		NE	0	-3.61472
BCG_0962	Rv0910		Conserved hypothetical protein	NE	2	-6.93667		NE	0	-1.94583
BCG_0963	Rv0911		Conserved hypothetical protein	NE	1	-1.295		NE	0	-0.121944
BCG_0964	Rv0912		Probable conserved transmembrane protein	NE	0	-6.47		NE	0	0
BCG_0965c	Rv0913c		possible dioxygenase	NE	2	-1.39833		GD	0	-2.04639
BCG_0966c	Rv0914c		possible lipid carrier protein or keto acyl-CoA	NE	2	-1.99		NE	1	-1.27583
BCG_0967c	Rv0915c	PPE14	PPE family protein	NE	0	-0.546667		NE	1	-1.91389
BCG_0968c	Rv0916c	PE7	PE family protein	NE	0	-2.60167		NE	0	-1.85806
BCG_0969	Rv0917	betP	possible glycine betaine transport integral	GA	0	-0.165		NE	0	-0.833889
BCG_0970	Rv0918		Conserved hypothetical protein	NE	0	-2.18833		NE	0	-1.82111
BCG_0971	Rv0919		Conserved hypothetical protein	NE	0	0.0516667		NE	0	-0.152778
BCG_0972c	0			NE	0	0.853333		NE	0	-0.162778
BCG_0973	Rv0921		Possible resolvase	NE	0	1.45167		NE	0	-2.29889
BCG_0974	Rv0922		Putative transposase	NE	1	-1.43833		NE	1	0.0622222
BCG_0975c	Rv0923c		Conserved hypothetical protein	NE	2	-1.16167		NE	2	-1.34806
BCG_0976c	Rv0924c	mntH	divalent cation-transport integral membrane	NE	1	-1.34333		NE	0	-1.39944
BCG_0977c	Rv0925c		divalent cation-transport integral membrane	NE	2	-1.82833		NE	0	-1.23056
BCG_0978c	Rv0926c		Conserved hypothetical protein	NE	1	-1.885		GD	1	-0.640278
BCG_0979c	Rv0927c		Putative short-chain type	NE	0	-0.896667		GA	0	-2.21639
BCG_0980	Rv0928	pstS3	Periplasmic phosphate-binding lipoprotein pstS3	NE	3	-2.945		NE	1	-2.27806
BCG_0981	Rv0929	pstC2	phosphate-transport integral membrane ABC	NE	2	-2.87333		NE	1	-3.16667
BCG_0982	Rv0930	pstA1	Probable phosphate-transport integral membrane	NE	1	-2.01167		NE	2	-2.62444
BCG_0983c	Rv0931c	pknDb	transmembrane serine/threonine-protein kinase D	NE	1	-1.78833		NE	1	-2.32222
BCG_0984c		pknDa	Transmembrane serine/threonine-protein kinase D	NE	0	0.045		NE	0	0.187222
BCG_0985c	Rv0932c	pstS2	Periplasmic phosphate-binding lipoprotein pstS2	NE	0	0.325		NE	0	0.153056
BCG_0986		pstBa	Phosphate-transport protein ABC transporter	NE	0	-3.45167		GD	0	0
BCG_0987	Rv0933	pstBb	phosphate-transport protein ABC transporter	NE	2	-1.12333		GD	0	-2.12222
BCG_0988	Rv0934	pstS1	Periplasmic phosphate-binding lipoprotein pstS1	NE	1	-0.918333		GA	2	-2.98
BCG_0989	Rv0935	pstC1	Phosphate-transport integral membrane ABC	NE	3	-4.02167		GA	0	-0.574444
BCG_0990	Rv0936	pstA2	Phosphate-transport integral membrane ABC	NE	1	-0.916667		NE	1	-1.83528
BCG_0991c	Rv0937c		Conserved hypothetical protein	NE	5	-6.35333		NE	0	-2.93361
BCG_0992	Rv0938		Possible ATP dependant DNA ligase	NE	1	-0.7		ES	0	-4.625
BCG_0993	Rv0939		Possible bifunctional enzyme:	NE	1	-0.936667		NE	0	-2.31333
BCG_0994c	Rv0940c		Possible oxidoreductase	NE	2	-1.63		NE	0	-4.16278
BCG_0995c	Rv0941c		Conserved hypothetical protein	NE	2	-3.99833		NE	0	-2.91167
BCG_0996	Rv0942		Hypothetical protein	NE	0	-1.62833		NE	0	0.159722
BCG_0997c	Rv0943c		Probable monooxygenase	NE	2	-2.53667		NE	1	-1.70028
BCG_0998	Rv0944		Possible formamidopyrimidine-DNA glycosylase	NE	0	-1.145		NE	0	-2.53639
BCG_0999	Rv0945		Putative short-chain type	NE	0	-1.97333		NE	0	0
BCG_1000c	Rv0946c	pgi	Probable glucose-6-phosphate isomerase pgi	ES	0	0.478333		NE	0	0
BCG_1001c	0		Probable mycolyl transferase	NE	0	0.0533333		NE	1	-1.635
BCG_1002c	Rv0948c		Conserved hypothetical protein	NE	0	-4.58		GD	0	-0.0116667
BCG_1003	Rv0949	uvrD1	Probable ATP dependent dna helicase uvrD1	NE	4	-4.11333		GD	0	-1.01167
BCG_1004c	Rv0950c		Conserved hypothetical protein	GA	0	1.335		NE	2	-3.73944
BCG_1005	Rv0951	sucC	Probable succinyl-CoA synthetase (beta chain)	ES	0	0		GD	0	0
BCG_1006	Rv0952	sucD	Probable succinyl-CoA synthetase (alpha chain)	ES	0	0.941667		GD	0	0
BCG_1007c	Rv0953c		Possible oxidoreductase	NE	1	-0.29		GD	0	-2.84639
BCG_1008	Rv0954		Probable conserved transmembrane protein	NE	0	2.82167		GA	0	0.0755556
BCG_1009	Rv0955		Probable conserved integral membrane protein	ES	0	-4.53667		GD	0	0
BCG_1010	Rv0956	purN	Probable 5'-phosphoribosylglycinamide	ES	0	-2.65		GD	0	-1.63167
BCG_1011	Rv0957	purH	Probable bifunctional purine biosynthesis	ES	0	0		GD	0	0
BCG_1012	Rv0958		Possible magnesium chelatase	NE	0	0.858333		NE	1	-0.689167
BCG_1013	Rv0959		Conserved hypothetical protein	NE	2	-1.02667		NE	0	0.160833
BCG_1013A	Rv0959A		Conserved hypothetical protein, antitoxin	NE	0	-3.69		GD	0	-3.19306
BCG_1014	Rv0960		Conserved hypothetical protein	NE	0	-3.03		GD	0	-2.05833
BCG_1015	Rv0961		Probable integral membrane protein	NE	0	-4.72333		GD	0	-1.94722
BCG_1016c	Rv0962c	lprP	Possible lipoprotein lprP	NE	1	-2.49667		GA	0	-0.181111
BCG_1017c	Rv0963c		Conserved hypothetical protein	NE	0	0.138333		GA	0	0.0786111
BCG_1018c	Rv0964c		Hypothetical protein	NE	0	-0.35		GA	0	-2.76333
BCG_1019c	Rv0965c		Conserved hypothetical protein	NE	0	-0.243333		GA	0	-1.01972
BCG_1020c	Rv0966c		Conserved hypothetical protein	NE	0	0.0566667		GA	0	-3.24528
BCG_1021	Rv0967		Conserved hypothetical protein	NE	0	-2.96667		GA	0	-1.20472
BCG_1022	Rv0968		Conserved hypothetical protein	NE	0	-2.12667		GA	0	-1.83361
BCG_1023	Rv0969	ctpV	Probable metal cation transporter P-type atpase	NE	2	-0.918333		GA	0	0.0858333
BCG_1024	Rv0970		Probable conserved integral membrane protein	NE	1	-0.623333		GA	1	-5.485
BCG_1025c	Rv0971c	echA7	Probable enoyl-CoA hydratase echA7	NE	0	-3.645		GA	0	-2.32
BCG_1026c	Rv0972c	fadE12	Probable acyl-CoA dehydrogenase fadE12	NE	3	-3.295		GD	0	0.203889
BCG_1027c	Rv0973c	accA2	Probable acetyl-/propionyl-coenzyme A	GD	3	-2.43833		GD	0	-0.240278
BCG_1028c	Rv0974c	accD2	Probable acetyl-/propionyl-coa carboxylase (beta	NE	3	-2.32833		GD	0	-2.05667
BCG_1029c	Rv0975c	fadE13	Probable acyl-coa dehydrogenase fadE13	NE	2	-1.55167		NE	2	-2.73028
BCG_1030c	Rv0976c		Conserved hypothetical protein	NE	1	-0.591667		NE	2	-2.37472
BCG_1031	Rv0977	PE_PGRS16	PE-PGRS family protein	NE	0	0.278333		NE	0	-0.176111
BCG_1032c	Rv0978c	PE_PGRS17	PE-PGRS family protein	NE	0	-0.45		NE	0	0.103056
BCG_1033c	Rv0979c		Hypothetical protein	NE	0	-2.28833		NE	0	-2.80611
BCG_1034	Rv0979A	rpmF	Probable 50S ribosomal protein L32 rpmF	NE	0	-2.32		NE	0	0
BCG_1035c	Rv0980c	PE_PGRS18	PE-PGRS family protein	NE	0	0.778333		NE	0	0.716389
BCG_1036	Rv0981	mprA	Mycobacterial persistence regulator mrpA	NE	6	-6.41333		NE	2	-1.88444
BCG_1037	Rv0982	mprB	Probable two component sensor kinase mprB	ES	0	-2.96667		ES	0	0
BCG_1038	Rv0983		Probable serine protease	GA	1	-2.29667		NE	2	-5.07056
BCG_1039	Rv0984	moaB2	Possible pterin-4-alpha-carbinolamine	GA	0	-4.10167		NE	0	0
BCG_1040c	Rv0985c	mscL	Possible large-conductance ion mechanosensitive	GA	0	-0.271667		NE	0	-1.49556
BCG_1041	Rv0986		Probable adhesion component transport	NE	3	-3.7		GD	0	-4.27222
BCG_1042	Rv0987		Probable adhesion component transport	NE	2	-1.81333		GD	1	-2.6925
BCG_1043	Rv0988		Possible conserved exported protein	NE	6	-6.54167		NE	0	-2.33389
BCG_1044c	Rv0989c	grcC2	Probable polyprenyl-diphosphate synthase grcC2	NE	0	0.471667		NE	0	0.741667
BCG_1045c	Rv0990c		Hypothetical protein	NE	0	-2.355		NE	0	-0.629722
BCG_1046c	Rv0991c		Conserved hypothetical serine rich protein	NE	0	-6.67667		NE	0	-0.854167
BCG_1047c	Rv0992c		Conserved hypothetical protein	NE	0	-4.10667		NE	0	-0.666667
BCG_1048	Rv0993	galU	Probable UTP--glucose-1-phosphate	ES	0	0.23		NE	0	0
BCG_1049	Rv0994	moeA1	Probable molybdopterin biosynthesis protein	GD	0	-3.61333		NE	0	-5.14889
BCG_1050	Rv0995	rimJ	Possible ribosomal-protein-alanine	GD	0	-4.39		NE	0	-5.19
BCG_1051	Rv0996		Probable conserved transmembrane protein	NE	4	-3.22833		NE	0	-0.701667
BCG_1052	0		Hypothetical protein	NE	0	-6.04		NE	0	-2.02778
BCG_1053	Rv0997a		Hypothetical protein	NE	0	-5.32833		NE	0	-4.78556
BCG_1054	Rv0997		Hypothetical protein	NE	0	-1.76667		NE	0	-2.52806
BCG_1055	Rv0998		Conserved hypothetical protein	NE	2	-5.99		NE	0	-6.12361
BCG_1056	Rv0999		Hypothetical protein	NE	2	-4.33833		NE	0	-1.13583
BCG_1057c	Rv1000c		Conserved hypothetical protein	NE	1	-0.441667		NE	0	-0.159444
BCG_1058	Rv1001	arcA	Probable arginine deiminase arcA	NE	2	-2.38333		NE	2	-3.29333
BCG_1059c	Rv1002c		Conserved membrane protein	ES	0	1.825		ES	0	0
BCG_1060	Rv1003		Conserved hypothetical protein	NE	0	4.57333		NE	0	-1.34139
BCG_1061c	Rv1004c		Probable membrane protein	NE	0	-1.125		NE	0	0.2025
BCG_1062c	Rv1005c	pabB	Probable para-aminobenzoate synthase component I	NE	3	-4.25667		ES	0	-2.13
BCG_1063	Rv1006		Hypothetical protein	NE	6	-6.04833		ES	0	0
BCG_1064c	Rv1007c	metS	Probable methionyl-trna synthetase metS	ES	0	0		ES	0	0
BCG_1065	Rv1008	tatD	Probable deoxyribonuclease TatD (YjjV protein)	GA	2	-3.005		NE	2	-2.00806
BCG_1066	Rv1009	rpfB	Probable resuscitation-promoting factor rpfB	GA	0	3.365		NE	1	-0.391944
BCG_1067	Rv1010	ksgA	Probable dimethyladenosine transferase ksgA	ES	0	3.38		ES	0	-1.09
BCG_1068	Rv1011	ispE	Probable	ES	0	2.98667		ES	0	0
BCG_1069	Rv1012		Hypothetical protein	NE	0	-2.55833		NE	0	-1.22972
BCG_1070	Rv1013	pks16	Putative polyketide synthase pks16	NE	1	-1.79167		NE	1	-1.96472
BCG_1071c	Rv1014c	pth	Probable peptidyl-trna hydrolase pth	ES	0	0		ES	0	0
BCG_1072c	Rv1015c	rplY	Probable 50S Ribosomal protein L25 rplY	NE	0	1.27333		ES	0	0
BCG_1073c	Rv1016c	lpqT	Putative conserved lipoprotein lpqT	NE	0	-0.92		NE	0	-3.5625
BCG_1074c	Rv1017c	prsA	Probable ribose-phosphate pyrophosphokinase prsA	ES	0	0.283333		GD	0	0
BCG_1075c	Rv1018c	glmU	Probable UDP-N-acetylglucosamine	ES	0	0.05		GD	0	0
BCG_1076	Rv1019		Probable transcriptional regulatory protein	NE	5	-6.27667		NE	0	-2.025
BCG_1077	Rv1020	mfd	Probable transcription-repair coupling factor	NE	0	0		NE	0	-1.16806
BCG_1078	Rv1021		Conserved hypothetical protein	NE	2	-1.13667		NE	0	-2.62556
BCG_1079	Rv1022	lpqU	Putative conserved lipoprotein lpqU	GD	0	-3.30333		GD	0	-1.96194
BCG_1080	Rv1023	eno	Probable enolase eno	GD	0	0.05		GD	0	0
BCG_1081	Rv1024		Hypothetical protein	GD	0	0		GD	0	0
BCG_1082	Rv1025		Conserved hypothetical protein	GD	0	0		GD	0	0
BCG_1083	Rv1026		Conserved hypothetical protein	GD	0	0		GD	0	0
BCG_1084c	Rv1027c	kdpE	Probable transcriptional regulatory protein	NE	0	-3.47667		GA	0	-5.05083
BCG_1085c	Rv1028c	kdpD	Probable sensor protein kdpD	NE	1	-1.35667		GA	0	-0.391111
BCG_1086	Rv1028A	kdpF	Probable membrane protein kdpF	NE	0	-2.795		GA	0	-1.00722
BCG_1087	Rv1029	kdpA	Probable Potassium-transporting ATPase A chain	NE	2	-1.965		GA	0	-0.151389
BCG_1088	Rv1030	kdpB	Probable Potassium-transporting P-type ATPase B	NE	2	-1.19333		GA	1	-1.28889
BCG_1089	Rv1031	kdpC	Probable Potassium-transporting ATPase C chain	NE	2	-3.1		NE	0	0.2075
BCG_1090c	Rv1032c	trcS	Two component sensor histidine kinase trcS	NE	2	-1.87167		NE	1	-0.868611
BCG_1091c	Rv1033c	trcR	Two component transcriptional regulator trcR	NE	1	-0.481667		NE	1	-1.84722
BCG_1092c	0		Probable transposase (fragment)	NE	0	0		NE	0	-0.0486111
BCG_1093c	0		Probable transposase (fragment)	NE	0	-2.01333		NE	0	-2.88583
BCG_1094c	0		Probable IS1560 transposase (fragment)	NE	0	-0.76		NE	0	-1.23111
BCG_1095c	Rv1037c, Rv3619c, Rv1198	esxI	Putative ESAT-6 like protein 1	NE	0	-3.16333		NE	0	-2.72444
BCG_1096c	Rv1038c, Rv3620c, Rv2347c, Rv1197	esxJ	Putative ESAT-6 like protein 2	NE	0	-5.375		NE	0	-3.39667
BCG_1097c	Rv1039c	PPE15	PPE family protein	NE	1	-0.58		NE	0	-0.603333
BCG_1098c	Rv1040c	PE8	PE family protein	NE	0	0.521667		NE	0	0.508889
BCG_1099c	0		Putative IS like-2 transposase	ES	0	0.5		ES	0	0
BCG_1100c	Rv1042c, Rv1149		Putative IS like-2 transposase	ES	0	0.5		ES	0	0
BCG_1101c	Rv1043c		Conserved hypothetical protein	GA	2	-2.805		GA	0	-0.43
BCG_1102	Rv1044		Conserved hypothetical protein	GD	0	-5.785		ES	0	0
BCG_1103	Rv1045		Hypothetical protein	NE	0	-0.826667		NE	1	-0.905
BCG_1104c	0		Hypothetical protein	NE	1	-2.15833		NE	0	-0.248333
BCG_1105	Rv1047, Rv3115, Rv3023c, Rv2512c, Rv1199c		Putative IS1081 transposase	ES	0	0		NE	0	0
BCG_1106c	Rv1048c		Hypothetical protein	NE	1	-1.38833		NE	0	-1.62694
BCG_1107	Rv1049		Probable transcriptional repressor protein	NE	0	0.361667		GD	0	-0.811667
BCG_1108	Rv1050		Probable oxidoreductase	NE	0	-0.716667		GD	0	-0.593611
BCG_1109c	Rv1051c		Conserved hypothetical protein	NE	0	-1.76833		GD	0	-1.62639
BCG_1110	Rv1052		Hypothetical protein	NE	0	-3.22167		NE	0	1.15806
BCG_1111c	0		Hypothetical protein	NE	0	-1.90667		NE	0	-1.83556
BCG_1112	0		Putative integrase (fragment)	NE	0	-4.07167		NE	0	-2.01167
BCG_1113	0		Possible integrase (fragment)	NE	0	-4.09		NE	0	-1.66667
BCG_1114	Rv1056		Conserved hypothetical protein	NE	0	0.103333		NE	0	0.155833
BCG_1115	Rv1057		Conserved hypothetical protein	GA	0	-0.0483333		NE	1	-1.66194
BCG_1116	Rv1058	fadD14	Probable medium chain fatty-acid-CoA ligase	NE	2	-0.848333		NE	0	-0.702778
BCG_1117	Rv1059		Conserved hypothetical protein	NE	2	-3.34333		NE	0	-0.157778
BCG_1118	Rv1060		Hypothetical protein	NE	0	-1.88667		NE	0	-3.06
BCG_1119	Rv1061		Conserved hypothetical protein	NE	2	-2.76667		NE	0	-1.80528
BCG_1120	Rv1062		Conserved hypothetical protein	NE	0	-2.795		NE	0	-1.12139
BCG_1121c	Rv1063c		Conserved hypothetical protein	NE	2	-0.443333		NE	0	-2.21694
BCG_1122c	Rv1064c	lpqV	Putative lipoprotein lpqV	NE	0	-2.29		NE	0	0.277222
BCG_1123	Rv1065		Conserved hypothetical protein	NE	1	0.35		NE	0	-2.63667
BCG_1124	Rv1066		Conserved hypothetical protein	NE	0	-1.56667		NE	0	-4.18389
BCG_1125c	Rv1067c	PE_PGRS19	PE-PGRS family protein	NE	0	-2.11		NE	0	-0.642778
BCG_1126c	Rv1068c	PE_PGRS20	PE-PGRS family protein	NE	0	0.311667		NE	0	-0.4625
BCG_1127c	Rv1069c		Conserved hypothetical protein	NE	1	-1.97167		NE	0	-1.24972
BCG_1128c	Rv1070c	echA8	Probable enoyl-CoA hydratase echA8	NE	4	-5.46167		GD	0	-2.90139
BCG_1129c	Rv1071c	echA9	Possible enoyl-CoA hydratase echA9	NE	3	-5.24		GD	0	0.701944
BCG_1130	Rv1072		Probable conserved transmembrane protein	NE	0	-1.58333		ES	0	0.555278
BCG_1131	Rv1073		Conserved hypothetical protein	NE	0	-0.22		NE	1	-1.25556
BCG_1132c	Rv1074c	fadA3	Probable beta-ketoacyl CoA thiolase fadA3	NE	2	-4.25833		NE	2	-2.9425
BCG_1133c	Rv1075c		Conserved exported protein	NE	1	-1.03667		NE	0	-0.1775
BCG_1134	Rv1076	lipU	Putative lipase lipU	NE	2	-2.05333		NE	0	-0.888333
BCG_1135	Rv1077	cbs	Probable cystathionine beta-synthase cbs	NE	0	0.0333333		NE	0	-0.233056
BCG_1136	Rv1078	pra	Probable Proline-rich antigen homolog pra	NE	4	-4.61		GD	0	0.174722
BCG_1137	Rv1079	metB	Probable cystathionine gamma-synthase metB	NE	2	-3.63667		GD	0	-3.51694
BCG_1138c	Rv1080c	greA	Probable transcription elongation factor greA	NE	0	-3.23		GD	0	-0.895
BCG_1139c	Rv1081c		Probable conserved membrane protein	NE	0	0		GD	0	0
BCG_1140	Rv1082	mca	Mycothiol conjugate amidase Mca	NE	1	-0.075		NE	0	-3.15306
BCG_1141	Rv1083		Conserved hypothetical protein	NE	0	0		NE	0	0
BCG_1142	Rv1084		Conserved hypothetical protein	NE	2	-1.34		NE	2	-2.97167
BCG_1143c	Rv1085c		Possible hemolysin-like protein	NE	5	-5.72667		NE	3	-3.58333
BCG_1144	Rv1086		Short (C15) chain Z-Isoprenyl diphosphate	ES	0	0		NE	0	0
BCG_1145	Rv1087	PE_PGRS21	PE-PGRS family protein	GD	1	-1.83		NE	0	-0.528056
BCG_1146	0		Conserved hypothetical protein	NE	0	0.0366667		NE	0	-1.56972
BCG_1147	Rv1088	PE9	PE family protein	GA	0	-1.115		NE	0	0.864167
BCG_1148	Rv1089	PE10	PE family protein	GA	0	-5.29333		NE	0	1.73111
BCG_1149	Rv1089A	celA2a	PRobable cellulase celA2a	GA	0	-5.11833		NE	0	-0.510556
BCG_1150	Rv1090	celA2b	Probable cellulase celA2b	GA	1	-1.41833		NE	0	-3.41
BCG_1151	Rv1091	PE_PGRS22	PE-PGRS family protein	GD	0	0.803333		NE	0	-0.8225
BCG_1152c	Rv1092c	coaA	Probable pantothenate kinase coaA	ES	0	0.51		ES	0	0
BCG_1153	Rv1093	glyA1	Probable Serine hydroxymethyltransferase 1	NE	3	-3.36		GD	0	-2.71472
BCG_1154	Rv1094	desA2	Possible acyl-[acyl-carrier protein] desaturase	ES	0	1.115		GD	0	0
BCG_1155	Rv1095	phoH2	Probable phoH-like protein phoH2	NE	0	-2.02		GD	0	-4.27778
BCG_1156	Rv1096		Possible glycosyl hydrolase	NE	5	-6.43		NE	0	-1.05194
BCG_1157c	Rv1097c		Probable membrane glycine and proline rich	NE	3	-3.68667		NE	0	-1.5925
BCG_1158c	Rv1098c	fum	Probable fumarase fum (Fumarate hydratase)	ES	0	0.05		GD	0	0
BCG_1159c	Rv1099c		Conserved hypothetical protein	NE	1	-5.455		GD	0	-2.16722
BCG_1160	Rv1100		Conserved hypothetical protein	NE	0	-0.0666667		GD	0	0.892778
BCG_1161c	Rv1101c		Conserved membrane protein	NE	2	-2.53167		NE	0	-0.577778
BCG_1162c	Rv1102c		Conserved hypothetical protein	GA	0	-1.10167		NE	0	-2.11194
BCG_1163c	Rv1103c		Conserved hypothetical protein	GA	0	-2.83167		NE	0	-2.48278
BCG_1164	0		Possible para-nitrobenzyl esterase (fragment)	GA	1	-2.26833		NE	0	-0.18
BCG_1165	0		Possible para-nitrobenzyl esterase (fragment)	NE	2	-3.28		NE	0	-3.02194
BCG_1166c	Rv1106c		Probable cholesterol dehydrogenase	NE	2	-1.34167		NE	1	-2.81028
BCG_1167c	Rv1107c	xseB	Probable exodeoxyribonuclease VII (small	NE	0	-4.75		NE	0	-1.08222
BCG_1168c	Rv1108c	xseA	Probable exodeoxyribonuclease VII (large	NE	2	-4.21		NE	0	0.03
BCG_1169c	Rv1109c		Conserved hypothetical protein	NE	0	0.291667		NE	0	-1.84278
BCG_1170	Rv1110	lytB2	Probable lytB-related protein lytB2	GD	0	-0.413333		ES	0	0
BCG_1171c	Rv1111c		Conserved hypothetical protein	NE	0	1.825		GD	1	-0.735833
BCG_1172	Rv1112		Probable GTP binding protein	NE	5	-5.74		GD	0	-4.40194
BCG_1173	Rv1113		Conserved hypothetical protein	NE	0	-4.07833		NE	0	0
BCG_1174	Rv1114		Conserved hypothetical protein	NE	0	-3.98167		NE	0	-2.12583
BCG_1175	Rv1115		Possible exported protein	NE	0	0.415		NE	0	-0.278333
BCG_1176	Rv1116		Hypothetical protein	NE	0	-5.38833		NE	0	-0.891389
BCG_1177c	0		conserved hypothetical protein (fragment)	NE	0	-0.496667		NE	0	-1.63389
BCG_1178	Rv1117		Conserved hypothetical protein	NE	0	0.635		NE	0	-0.6825
BCG_1179c	Rv1118c		Conserved hypothetical protein	NE	3	-3.06333		NE	1	-1.78333
BCG_1180c	Rv1119c		Hypothetical protein	NE	0	-1		NE	0	-1.55972
BCG_1181c	Rv1120c		Conserved hypothetical protein	NE	0	0.0966667		NE	0	0
BCG_1182	Rv1121	zwf1	Probable glucose-6-phosphate 1-dehydrogenase	NE	2	-3.275		NE	0	-0.973611
BCG_1183	Rv1122	gnd2	Probable 6-phosphogluconate dehydrogenase,	ES	0	0.478333		NE	0	0
BCG_1184c	Rv1123c	bpoB	Possible peroxidase bpoB (non-haem peroxidase)	NE	1	-0.79		NE	0	-1.55722
BCG_1185	Rv1124	ephC	Probable epoxide hydrolase ephC	NE	1	-2.965		NE	0	0.475278
BCG_1186	Rv1125		Conserved hypothetical protein	GD	4	-3.555		GD	0	-3.09667
BCG_1187c	Rv1126c		Conserved hypothetical protein	GD	0	-1.96667		GD	0	0.406389
BCG_1188c	Rv1127c	ppdK	Probable pyruvate, phosphate dikinase ppdK	NE	4	-4.31833		GD	0	-0.79
BCG_1189c	0			NE	2	-2.26833		ES	0	-4.33667
BCG_1190c	Rv1129c		Probable transcriptional regulator protein	NE	4	-3.73333		NE	0	-1.88944
BCG_1191	Rv1130		Conserved hypothetical protein	NE	4	-4.275		NE	0	-3.19833
BCG_1192	Rv1131	gltA1	Probable citrate synthase I gltA1	NE	0	-2.115		NE	0	-3.81778
BCG_1193	Rv1132		Conserved membrane protein	NE	1	-1.22833		NE	3	-2.97056
BCG_1194c	Rv1133c	metE	Probable	ES	0	0.283333		ES	0	0
BCG_1195	Rv1134		Hypothetical protein	NE	0	-4.685		NE	0	-2.69861
BCG_1196c	Rv1135c	PPE16	PPE family protein	NE	0	0.391667		NE	0	-0.350833
BCG_1197	0		Possible acetyl-CoA acetyltransferase	NE	0	-3.61		NE	0	-2.66389
BCG_1198	0		Possible enoyl-CoA hydratase	NE	0	-4.205		NE	0	0.7775
BCG_1199c	0		Hypothetical protein	NE	0	-4.15167		NE	0	0
BCG_1200c	Rv1138c		Putative oxidoreductase	NE	0	-0.941667		NE	0	-1.67778
BCG_1201c	Rv1139c		Conserved hypothetical membrane protein	NE	0	1.28667		NE	1	-2.13111
BCG_1202	Rv1140		Probable integral membrane protein	NE	1	-3.15667		NE	1	-2.6825
BCG_1203c	Rv1141c	echA11	Probable enoyl-CoA hydratase echA11	NE	1	-1.20667		NE	1	-1.65472
BCG_1204c	Rv1142c	echA10	Probable enoyl-CoA hydratase echA10	NE	2	-2.085		NE	0	-3.11778
BCG_1205	Rv1143	mcr	Probable alpha-methylacyl-CoA racemase mcr	NE	1	-0.178333		NE	0	-0.435278
BCG_1206	Rv1144		Probable short-chain type	NE	2	-2.535		NE	0	-1.36889
BCG_1207	Rv1146	mmpL13	Probable conserved transmembrane transport	NE	0	1.03167		NE	1	-0.6175
BCG_1208	Rv1147		Conserved hypothetical protein	NE	0	0.0633333		NE	0	-0.780833
BCG_1209c	0			ES	0	-1.765		GD	0	-3.20639
BCG_1210	Rv1042c, Rv1149		Possible transposase	ES	0	0		GD	0	-3.50306
BCG_1211	0		Possible transposase (fragment)	ES	0	0		GD	0	-3.50306
BCG_1212c	Rv1151c		Probable transcriptional regulatory protein	NE	1	-1.61167		GD	0	-2.32
BCG_1213	Rv1152		Probable transcriptional regulatory protein	NE	0	-1.64333		NE	0	-1.66694
BCG_1214c	Rv1153c	omt	Probable O-methyltransferase omt	NE	0	-0.793333		NE	0	-0.360833
BCG_1215c	Rv1154c		Hypothetical protein	NE	1	-1.56833		NE	0	-1.21944
BCG_1216	Rv1155		Conserved hypothetical protein	NE	1	-2.10167		NE	1	-1.08083
BCG_1217	Rv1156		Conserved hypothetical protein	NE	1	-1.74333		NE	0	-3.20639
BCG_1218c	Rv1157c		Conserved hypothetical ala-, pro-rich protein	NE	0	-2.695		NE	0	-2.46111
BCG_1219c	Rv1158c		Conserved hypothetical ala-, pro-rich protein	NE	0	-3.87		NE	0	-0.0783333
BCG_1220	Rv1159		Conserved transmembrane protein	ES	0	-1.59333		ES	0	-1
BCG_1221c	Rv1159A		Hypothetical protein	NE	1	-2.77167		NE	0	-2.16917
BCG_1222	Rv1160	mutT2	Probable mutator protein mutT2	NE	0	-1.22167		NE	0	-2.59194
BCG_1223	Rv1161	narG	Probable respiratory nitrate reductase (alpha	NE	0	-0.613333		GD	0	-0.377222
BCG_1224	Rv1162	narH	Probable respiratory nitrate reductase (beta	NE	2	-2.48833		NE	1	-0.9925
BCG_1225	Rv1163	narJ	Probable respiratory nitrate reductase (delta	NE	3	-4.21333		NE	0	-1.32278
BCG_1226	Rv1164	narI	Probable respiratory nitrate reductase (gamma	NE	3	-3.10167		NE	1	-1.63944
BCG_1227	Rv1165	typA	Possible GTP-binding translation elongation	NE	1	-1.945		NE	1	-2.57556
BCG_1228	Rv1166	lpqW	Putative lipoprotein lpqW	ES	0	0.695		ES	0	0
BCG_1229c	Rv1167c		Probable transcriptional regulatory protein	NE	2	-3.73833		NE	0	-2.08083
BCG_1230c		PPE17b	PPE family protein [second part]	NE	0	-0.593333		NE	0	0.338889
BCG_1231c	Rv1168c	PPE17a	PPE Family protein [first part]	NE	2	-2.90167		NE	0	-3.03556
BCG_1232c	Rv1169c	PE11	PE family protein	NE	0	-2.78833		NE	0	-2.69083
BCG_1233	Rv1170	mshB	N-Acetyl-1-D-myo-Inosityl-2-Amino-2-Deoxy-alpha-	NE	1	-3.74167		NE	0	-0.664722
BCG_1234	Rv1171		Conserved hypothetical protein	NE	0	-4.335		NE	0	-2.43722
BCG_1235c	Rv1172c	PE12	PE family protein	NE	1	-0.805		NE	2	-3.00694
BCG_1236	Rv1173	fbiC	Probable F420 biosynthesis protein fbiC	NE	4	-3.32		NE	3	-4.84833
BCG_1237c	Rv1174c		Hypothetical protein	NE	2	-1.675		NE	0	0.859444
BCG_1238c	Rv1175c	fadH	Probable NADPH dependent 2,4-dienoyl-CoA	NE	1	-0.618333		NE	0	0.145833
BCG_1239c	Rv1176c		Conserved hypothetical protein	NE	3	-2.70333		NE	0	0.0625
BCG_1240	Rv1177	fdxC	Probable ferredoxin fdxC	NE	0	0		NE	0	0
BCG_1241	Rv1178		Probable aminotransferase	NE	2	-2.695		NE	0	-3.39
BCG_1242c	Rv1179c		Hypothetical protein	NE	0	-0.0833333		NE	0	0.601111
BCG_1243	Rv1181	pks3	Probable polyketide beta-ketoacyl synthase pks3	NE	1	-1.09333		GD	1	-2.61361
BCG_1244	Rv1182	papA3	Probable conserved polyketide synthase	NE	2	-2.09833		GD	2	-2.57194
BCG_1245	Rv1183	mmpL10	Probable conserved transmembrane transport	GD	1	-0.498333		GD	1	-4.71778
BCG_1246c	Rv1184c		Possible exported protein	NE	1	-3.01167		NE	0	-2.76944
BCG_1247c	Rv1185c	fadD21	Probable fatty-acid--CoA ligase fadD21	NE	0	-0.381667		NE	1	-1.91889
BCG_1248c	Rv1186c		Conserved hypothetical protein	NE	1	-2.00667		NE	0	-1.32694
BCG_1249	Rv1187	rocA	Probable pyrroline-5-carboxylate dehydrogenase	NE	3	-3.19		GD	0	-1.18056
BCG_1250	Rv1188		Probable proline dehydrogenase	NE	0	-0.345		NE	0	0.262778
BCG_1251	Rv1189	sigI	Possible alternative RNA polymerase sigma factor	NE	0	-0.381667		NE	0	-2.26333
BCG_1252	Rv1192		Hypothetical protein	NE	1	-1.16167		NE	0	-2.80667
BCG_1253	Rv1193	fadD36	Probable fatty-acid-CoA ligase fadD36	NE	4	-6.42667		NE	0	-5.05611
BCG_1254c	Rv1194c		Conserved hypothetical protein	NE	1	-1.88833		NE	0	-1.11722
BCG_1255	Rv1195	PE13	PE family protein	NE	0	-1.335		NE	0	-0.283889
BCG_1256	Rv1196	PPE18	PPE family protein	NE	0	-3.26667		NE	0	1.06667
BCG_1257	Rv1038c, Rv3620c, Rv2347c, Rv1197	esxK	Putative ESAT-6 like protein 3	NE	0	-3.625		NE	0	0
BCG_1258	Rv1037c, Rv3619c, Rv1198	esxL	Putative ESAT-6 like protein 4	NE	0	-3.86167		NE	0	0
BCG_1259c	0			ES	0	0		NE	0	-0.213333
BCG_1260	Rv1200		Probable conserved integral membrane transport	GA	0	-0.123333		NE	0	-0.493056
BCG_1261c	Rv1201c		Probable transferase	ES	0	0.355		GD	0	0
BCG_1262	Rv1202	dapE	Probable succinyl-diaminopimelate desuccinylase	ES	0	0.645		GD	0	0
BCG_1263c	Rv1203c		Hypothetical protein	ES	0	-0.563333		GD	0	-2.5875
BCG_1264c	Rv1204c		Conserved hypothetical protein	NE	1	0.566667		NE	0	-0.931944
BCG_1265	Rv1205		Conserved hypothetical protein	NE	1	-0.236667		NE	0	-2.85917
BCG_1266	Rv1206	fadD6	Probable fatty-acid-CoA ligase fadD6	NE	0	0.846667		GA	0	-1.47528
BCG_1267	Rv1207	folP2	Probable dihydropteroate synthase 2 folP2	ES	0	1.46167		GD	0	0.248333
BCG_1268	Rv1208		Conserved hypothetical protein	ES	0	0.46		GD	0	0
BCG_1269	Rv1209		Conserved hypothetical protein	GA	0	2.83		GD	0	-2.97167
BCG_1270	Rv1210	tagA	Probable DNA-3-methyladenine glycosylase i tagA	GA	0	3.93167		GD	1	-0.0388889
BCG_1271	Rv1211		Conserved hypothetical protein	GA	0	3.81		GD	0	-3.59083
BCG_1272c	Rv1212c		Putative glycosyl transferase	NE	0	1.96333		NE	1	-0.942778
BCG_1273	Rv1213	glgC	Probable glucose-1-phosphate adenylyltransferase	NE	1	-0.161667		NE	1	-1.38833
BCG_1274c	Rv1214c	PE14	PE family protein	NE	0	-2.58667		NE	0	-1.48194
BCG_1275c	Rv1215c		Conserved hypothetical protein	NE	1	-1.23		NE	0	-0.0811111
BCG_1276c	Rv1216c		Probable conserved integral membrane protein	NE	1	-1.41167		NE	0	0.78
BCG_1277c	Rv1217c		Probable tetronasin-transport integral membrane	NE	1	-2.47667		NE	0	0.813889
BCG_1278c	Rv1218c		Probable tetronasin-transport atp-binding	NE	1	-1.16167		NE	0	-2.37611
BCG_1279c	Rv1219c		Probable transcriptional regulatory protein	NE	3	-3.77667		NE	0	-3.07
BCG_1280c	Rv1220c		Probable methyltransferase	NE	0	1.10167		NE	0	-3.81
BCG_1281	Rv1221	sigE	Alternative RNA polymerase sigma factor sigE	ES	0	-2.685		GD	0	-2.23972
BCG_1282	Rv1222		Conserved hypothetical protein	NE	0	0		GD	0	0
BCG_1283	Rv1223	htrA	Probable serine protease htrA	GD	5	-4.24833		GD	0	1.27556
BCG_1284	Rv1224	tatB	Probable protein tatB	GD	0	0		GD	0	0
BCG_1285c	Rv1225c		Conserved hypothetical protein	NE	0	-1.62833		NE	0	-1.27556
BCG_1286c	Rv1226c		Probable transmembrane protein	NE	2	-1.87833		NE	2	-2.82444
BCG_1287c	Rv1227c		Probable transmembrane protein	NE	0	-3.19		NE	0	-1.48889
BCG_1288	Rv1228	lpqX	Putative lipoprotein lpqX	NE	2	-2.185		NE	0	-5.16222
BCG_1289c	Rv1229c	mrp	Probable MRP-related protein mrp	ES	0	-2.05667		NE	0	-0.185278
BCG_1290c	Rv1230c		Possible membrane protein	NE	1	0.0133333		NE	2	-3.16833
BCG_1291c	Rv1231c		Probable membrane protein	NE	1	-6.27167		NE	0	0
BCG_1292c	Rv1232c		Conserved hypothetical protein	NE	3	-5.455		NE	0	-4.76111
BCG_1293c	Rv1233c		Conserved hypothetical membrane protein	NE	4	-6.12167		NE	1	-2.4575
BCG_1294	Rv1234		Probable transmembrane protein	NE	2	-4.38		NE	0	-1
BCG_1295	Rv1235	lpqY	Probable sugar-binding lipoprotein lpqY	NE	5	-6.66		NE	2	-5.26694
BCG_1296	Rv1236	sugA	Probable sugar-transport integral membrane	NE	6	-7.03667		GD	4	-5.05694
BCG_1297	Rv1237	sugB	Probable sugar-transport integral membrane	NE	5	-8.09167		ES	0	-8.21306
BCG_1298	Rv1238	sugC	Probable sugar-transport ATP-binding protein ABC	NE	6	-8.07167		NE	0	-6.03694
BCG_1299c	Rv1239c	corA	Possible magnesium and cobalt transport	NE	3	-4.08167		NE	0	-1.52917
BCG_1300	Rv1240	mdh	Probable malate dehydrogenase mdh	NE	0	0		NE	0	0
BCG_1301	Rv1241		Conserved hypothetical protein	NE	0	-5.13		NE	0	0
BCG_1302	Rv1242		Conserved hypothetical protein	NE	2	-1.07167		NE	0	-1.34028
BCG_1303c	Rv1243c	PE_PGRS23	PE-PGRS family protein	NE	1	0.16		NE	0	-0.908333
BCG_1304	Rv1244	lpqZ	Putative lipoprotein lpqZ	NE	0	0.298333		NE	0	2.58194
BCG_1305c	Rv1245c		Probable short-chain type	NE	2	-1.66333		NE	0	-0.0227778
BCG_1306c	Rv1246c		Conserved hypothetical protein	NE	0	-0.43		NE	0	-0.52
BCG_1307c	Rv1247c		Conserved hypothetical protein	NE	0	-4.27333		NE	0	0
BCG_1308c	Rv1248c	kgd	alpha-ketoglutarate decarboxylase	ES	0	0.278333		ES	0	0
BCG_1309c	Rv1249c		Possible membrane protein	NE	0	0.33		NE	0	-1.8125
BCG_1310	Rv1250		Probable drug-transport integral membrane	NE	2	-2.02167		NE	0	0.415833
BCG_1311c	Rv1251c		Conserved hypothetical protein	NE	2	-1.57833		ES	0	-1.0375
BCG_1312c	Rv1252c	lprE	Probable lipoprotein lprE	NE	0	-1.30333		NE	0	-4.07528
BCG_1313	Rv1253	deaD	Probable cold-shock dead-box protein a homolog	NE	2	-1.83667		GD	2	-2.36778
BCG_1314	Rv1254		Probable acyltransferase	ES	0	0.305		GD	0	0
BCG_1315c	0		Conserved hypothetical protein	NE	0	-3.215		GD	0	-1.85972
BCG_1316c	Rv1258c		Probable conserved integral membrane transport	NE	1	-1.08667		GD	0	-0.62
BCG_1317	Rv1259		Conserved hypothetical protein	GD	0	-3.68		GD	0	-2.39528
BCG_1318	Rv1260		Probable oxidoreductase [first part]	NE	2	-3.61833		NE	0	-2.675
BCG_1319	0		Probable oxidoreductase [second part]	NE	0	-4.78833		NE	0	-2.40889
BCG_1320c	Rv1261c		Conserved hypothetical protein	NE	5	-4.61167		GD	0	-1.27389
BCG_1321c	Rv1262c		Hypothetical HIT-like protein	NE	0	-3.61		GD	0	1.43833
BCG_1322	Rv1263	amiB2	Probable amidase amiB2	NE	1	-0.166667		NE	1	-1.39306
BCG_1323	Rv1264		Adenylyl cyclase	NE	1	-0.68		NE	0	-0.00416667
BCG_1324	Rv1265		Hypothetical protein	NE	0	-1.8		NE	0	-0.927222
BCG_1325c	Rv1266c	pknH	Probable transmembrane serine/threonine-protein	NE	2	-2.94333		NE	0	-0.0386111
BCG_1326c	Rv1267c	embR	Probable transcriptional regulatory protein	NE	1	-1.47		NE	0	0.223611
BCG_1327c	Rv1268c		Hypothetical protein	NE	3	-4.335		NE	0	-2.80972
BCG_1328c	Rv1269c		Conserved probable secreted protein	NE	1	-2.10333		NE	0	-1.90778
BCG_1329c	Rv1270c	lprA	Putative lipoprotein lprA	NE	2	-3.42667		NE	0	-3.23278
BCG_1330c	Rv1271c		Conserved hypothetical secreted protein	NE	0	-5		NE	0	-0.486111
BCG_1331c	Rv1272c		Probable drugs-transport transmembrane	NE	0	0.898333		NE	0	0.6
BCG_1332c	Rv1273c		probable drugs-transport transmembrane	NE	1	-0.478333		NE	0	-0.146389
BCG_1333	Rv1274	lprB	Putative lipoprotein lprB	ES	0	0.283333		NE	0	0
BCG_1334	Rv1275	lprC	Putative lipoprotein lprC	ES	0	0		NE	0	0
BCG_1335c	Rv1276c		Conserved hypothetical protein	NE	0	-2		NE	0	-2.07889
BCG_1336	Rv1277		Conserved hypothetical protein	NE	0	0.44		NE	2	-2.62694
BCG_1337	Rv1278		Hypothetical protein	NE	4	-4.54167		NE	1	-3.24333
BCG_1338	Rv1279		Probable dehydrogenase FAD flavoprotein gmc	NE	0	0.783333		NE	0	0.185556
BCG_1339c	Rv1280c	oppA	Probable periplasmic oligopeptide-binding	NE	2	-3.46167		NE	0	-1.1325
BCG_1340c	Rv1281c	oppD	Probable oligopeptide-transport ATP-binding	NE	2	-4.475		NE	1	-2.17389
BCG_1341c	Rv1282c	oppC	Probable oligopeptide-transport integral	NE	3	-3.83		NE	0	-5.03917
BCG_1342c	Rv1283c	oppB	Probable oligopeptide-transport integral	NE	2	-2.44167		NE	3	-3.6675
BCG_1343	Rv1284	canA	Beta-carbonic anhydrase	NE	0	-2.15		NE	0	-3.55833
BCG_1344	Rv1285	cysD	Probable sulfate adenylyltransferase subunit 2	NE	0	-7.31333		GD	0	-2.32
BCG_1345	Rv1286	cysN	Probable bifunctional enzyme cysN/cysC: sulfate	NE	5	-4.50667		GD	2	-1.7875
BCG_1346	Rv1287		Conserved hypothetical protein	NE	4	-5.46667		NE	0	-0.0280556
BCG_1347	Rv1288		Conserved hypothetical protein	NE	1	-1.37833		NE	2	-1.73528
BCG_1348	Rv1289		Hypothetical protein	NE	2	-0.945		NE	0	0.305
BCG_1349c	Rv1290c		Conserved hypothetical protein	NE	0	0.45		NE	0	-0.821111
BCG_1350	Rv1290A		Hypothetical protein	NE	0	-3.90167		GA	0	-3.58111
BCG_1351c	Rv1291c		Conserved hypothetical secreted protein	NE	0	-2.745		GA	0	0
BCG_1352	Rv1292	argS	Probable arginyl-tRNA synthetase argS	ES	0	0.55		ES	0	0
BCG_1353	Rv1293	lysA	Probable diaminopimelate decarboxylase lysA	ES	0	0.998333		ES	0	0
BCG_1354	Rv1294	thrA	Probable homoserine dehydrogenase thrA	ES	0	1.14		ES	0	0
BCG_1355	Rv1295	thrC	Probable threonine synthase thrC	ES	0	0		ES	0	0
BCG_1356	Rv1296	thrB	Probable homoserine kinase thrB	ES	0	-1.805		ES	0	0
BCG_1357	Rv1297	rho	Probable transcription termination factor rho	GD	0	-2.13		ES	0	0
BCG_1358	Rv1298	rpmE	Probable 50S ribosomal protein l31 rpmE	GD	0	0		ES	0	0
BCG_1359	Rv1299	prfA	Probable peptide chain release factor 1 prfA	ES	0	0.985		ES	0	0
BCG_1360	Rv1300	hemK	Probable hemk protein homolog hemK	ES	0	0.195		ES	0	0
BCG_1361	Rv1301		Conserved hypothetical protein	ES	0	1.24667		ES	0	0.377222
BCG_1362	Rv1302	rfe	Putative undecapaprenyl-phosphate	ES	0	-1.51333		GD	0	-2.97611
BCG_1363	Rv1303		Conserved hypothetical transmembrane protein	GA	0	-2.215		ES	0	0.383056
BCG_1364	Rv1304	atpB	Probable ATP synthase a chain atpB (protein 6)	ES	0	0.05		ES	0	0
BCG_1365	Rv1305	atpE	probable atp synthase C chain atpE	ES	0	0		ES	0	0
BCG_1366	Rv1306	atpF	Probable ATP synthase B chain atpF	ES	0	0		ES	0	0
BCG_1367	Rv1307	atpH	Probable ATP synthase delta chain atpH	ES	0	0.588333		ES	0	0
BCG_1368	Rv1308	atpA	Probable ATP synthase alpha chain atpA	ES	0	-1.575		ES	0	0
BCG_1369	Rv1309	atpG	Probable ATP synthase gamma chain atpG	GD	0	0		ES	0	0
BCG_1370	Rv1310	atpD	Probable ATP synthase beta chain atpD	ES	0	0.333333		GD	0	0
BCG_1371	Rv1311	atpC	PRobable ATP synthase epsilon chain atpC	ES	0	0		GD	0	0
BCG_1372	Rv1312		Conserved hypothetical secreted protein	NE	3	-4.69667		GD	0	-1.58
BCG_1373c	0		Possible transposase [second part]	GD	0	-0.696667		GD	0	0
BCG_1374c	0			GD	0	0		GD	0	0
BCG_1375c	Rv1314c		Conserved hypothetical protein	NE	4	-6.91833		GD	0	-2.62806
BCG_1376	Rv1315	murA	Probable UDP-N-acetylglucosamine	ES	0	2.15		ES	0	0
BCG_1377c	Rv1316c	ogt	Probable methylated-DNA--protein-cysteine	NE	0	-1.31		NE	0	-4.11778
BCG_1378c	Rv1317c	alkA	Putative ada regulatory protein alkA	NE	1	-1.15167		NE	1	-2.19139
BCG_1379c	Rv1318c		Possible adenylate cyclase	NE	1	-2.50667		NE	0	0.289722
BCG_1380c	Rv1319c		Possible adenylate cyclase	NE	1	-0.646667		NE	0	0.103611
BCG_1381c	Rv1320c		Possible adenylate cyclase	NE	1	-2.22833		NE	3	-3.83111
BCG_1382	Rv1321		Conserved hypothetical protein	NE	1	-1.59833		NE	1	-1.91389
BCG_1383	Rv1322		Conserved hypothetical protein	NE	0	-3.60667		NE	0	-4.03806
BCG_1384c	Rv1322A		Conserved hypothetical protein	NE	0	-3.49167		NE	0	-2.45667
BCG_1385	Rv1323	fadA4	Probable acetyl-CoA acetyltransferase fadA4	NE	2	-3.15333		NE	0	-1.84417
BCG_1386	Rv1324		Possible thioredoxin	NE	0	-5.88833		NE	0	-0.765278
BCG_1387c	Rv1325c	PE_PGRS24	PE-PGRS family protein	NE	0	-2.46167		NE	0	-3.42639
BCG_1388c	Rv1326c	glgB	Probable 1,4-alpha-glucan branching enzyme glgB	ES	0	0.333333		ES	0	0
BCG_1389c	Rv1327c	glgE	Probable glucanase glgE	ES	0	1.03		ES	0	0
BCG_1390	Rv1328	glgP	Probable glycogen phosphorylase glgP	NE	1	-1.72667		NE	0	0.433889
BCG_1391c	Rv1329c	dinG	Probable atp-dependent helicase dinG homolog	NE	1	0.525		NE	1	-1.17278
BCG_1392c	Rv1330c		Conserved hypothetical protein	NE	1	0.935		NE	0	-0.179722
BCG_1393	Rv1331		Conserved hypothetical protein	NE	0	0.143333		NE	0	-2.05667
BCG_1394	Rv1332		Probable transcriptional regulatory protein	NE	2	-2.445		NE	0	-0.296389
BCG_1395	Rv1333		Probable hydrolase	NE	1	1.13667		NE	1	0.149722
BCG_1396	Rv1334		Conserved hypothetical protein	GA	0	2.05333		NE	0	-0.4025
BCG_1397	Rv1335		9.5 kDa culture filtrate antigen cfp10A	GA	0	2.37333		NE	0	1.84889
BCG_1398	Rv1336	cysM	Probable cysteine synthase b cysM	GA	1	3.095		NE	0	0.85
BCG_1399	Rv1337		Probable integral membrane protein	GA	0	3.50667		NE	0	1.25806
BCG_1400	Rv1338	murI	Probable glutamate racemase murI	GD	0	1.42833		NE	0	0
BCG_1401	Rv1339		Conserved hypothetical protein	GA	0	3.06333		ES	0	0
BCG_1402	Rv1340	rphA	Probable ribonuclease rphA	GD	0	-3.66667		GD	0	0
BCG_1403	Rv1341		Conserved hypothetical protein	NE	0	2.41833		GD	0	2.12583
BCG_1404c	Rv1342c		Conserved membrane protein	ES	0	0		GD	0	0
BCG_1405c	Rv1343c	lprD	Probable conserved lipoprotein lprD	ES	0	-3.17		GD	0	0
BCG_1406	Rv1344		Probable acyl carrier protein	NE	0	-0.0233333		GA	0	0.466944
BCG_1407	Rv1345	fadD33	Possible polyketide synthase fadD33	NE	0	1.95833		GA	0	-0.0658333
BCG_1408	Rv1346	fadE14	Possible acyl-CoA dehydrogenase fadE14	NE	3	-2.24667		GD	0	-0.145278
BCG_1409c	Rv1347c		Conserved hypothetical protein	NE	2	-7.725		GD	0	-3.14944
BCG_1410	Rv1348		Probable drugs-transport transmembrane	ES	3	-2.96667		GD	0	-3.93556
BCG_1411	Rv1349		Probable drugs-transport transmembrane	GD	0	0.0266667		GD	0	-2.36472
BCG_1412	Rv1350	fabG2	Putative 3-oxoacyl-[acyl-carrier protein]	NE	4	-3.58333		GD	0	-1.77444
BCG_1413	Rv1351		Hypothetical protein	NE	0	-1.49333		GD	0	-2.58
BCG_1414	Rv1352		Conserved hypothetical protein	NE	0	-2.725		NE	0	-4.31944
BCG_1415c	Rv1353c		Probable transcriptional regulatory protein	NE	0	-0.86		NE	1	-1.64528
BCG_1416c	Rv1354c		Conserved hypothetical protein	NE	1	-0.78		GD	1	-1.45028
BCG_1417c	Rv1355c	moeY	Possible molybdopterin biosynthesis protein	NE	2	-2.325		ES	0	-1.81444
BCG_1418c	Rv1356c		Hypothetical protein	NE	2	-2.23333		ES	0	-0.428611
BCG_1419c	Rv1357c		Conserved hypothetical protein	NE	2	-3.06167		NE	2	-3.40694
BCG_1420	Rv1358		Probable transcriptional regulatory protein	NE	0	-0.218333		NE	0	-0.771667
BCG_1421	Rv1359		Probable transcriptional regulatory protein	NE	3	-3.63667		GA	0	-0.802778
BCG_1422	Rv1360		Probable oxidoreductase	NE	1	-1.89		NE	1	-1.66389
BCG_1423c	Rv1361c	PPE19	PPE family protein	NE	2	-2.69667		NE	0	-0.321111
BCG_1424c	Rv1362c		Possible membrane protein	NE	3	-3.12667		NE	0	-0.165833
BCG_1425c	Rv1363c		Possible membrane protein	NE	1	-0.555		NE	0	-0.352222
BCG_1426c	Rv1364c		Conserved hypothetical protein	NE	2	-2.175		NE	1	-1.08417
BCG_1427c	Rv1365c		Conserved hypothetical protein	NE	0	-4.11833		NE	0	-2.00306
BCG_1428	Rv1366		Hypothetical protein	NE	4	-4.40167		NE	1	-1.62056
BCG_1429c	Rv1367c		Conserved hypothetical protein	NE	0	0.123333		NE	0	-0.384722
BCG_1430	Rv1368	lprF	Putative lipoprotein lprF	NE	1	-3.25167		NE	0	-0.999167
BCG_1431	0		Probable conserved membrane protein	NE	2	-2.035		GD	2	-2.51639
BCG_1432	Rv1371		Probable conserved membrane protein	NE	2	-1.785		GD	0	-2.92389
BCG_1433	Rv1372		Conserved hypothetical protein	NE	2	-3.18333		NE	0	-1.22694
BCG_1434	Rv1373		Glycolipid sulfotransferase	NE	1	-1.495		NE	0	-0.271944
BCG_1435c	Rv1374c		Hypothetical protein	NE	2	-1.78833		NE	2	-2.93472
BCG_1436	Rv1375		Conserved hypothetical protein	NE	1	-0.701667		NE	0	-0.242222
BCG_1437	Rv1376		Conserved hypothetical protein	NE	0	-0.118333		NE	1	-1.39611
BCG_1438c	Rv1377c		Putative transferase	NE	2	-2.59333		NE	0	-2.42861
BCG_1439c	Rv1378c		Conserved hypothetical protein	NE	0	0.348333		NE	0	0.293333
BCG_1440	Rv1379	pyrR	Probable pyrimidine operon regulatory protein	NE	0	-4.09		ES	0	-3.62583
BCG_1441	Rv1380	pyrB	Probable aspartate carbamoyltransferase pyrB	ES	0	0		ES	0	0
BCG_1442	Rv1381	pyrC	Probable dihydroorotase pyrC	ES	0	0		ES	0	0
BCG_1443	Rv1382		Probable export or membrane protein	ES	0	2.13		ES	0	0
BCG_1444	Rv1383	carA	Probable carbamoyl-phosphate synthase small	ES	0	0		ES	0	0
BCG_1445	Rv1384	carB	Probable carbamoyl-phosphate synthase large	ES	0	1.30333		ES	0	0
BCG_1446	Rv1385	pyrF	Probable orotidine 5'-phosphate decarboxylase	ES	0	0		ES	0	0
BCG_1447	Rv1386	PE15	PE family protein	NE	0	-0.765		NE	0	-2.55111
BCG_1448	Rv1387	PPE20	PPE family protein	NE	1	-0.803333		NE	0	-0.871944
BCG_1449	Rv1388	mihF	Putative integration host factor mihF	NE	0	-3.39667		ES	0	0
BCG_1450	Rv1389	gmk	Probable guanylate kinase gmk	NE	0	0		ES	0	0
BCG_1451	Rv1390	rpoZ	Probable dna-directed RNA polymerase (omega	ES	0	0		ES	0	0
BCG_1452	Rv1391	dfp	Probable DNA/pantothenate metabolism	ES	0	-2.705		ES	0	0.0572222
BCG_1453	Rv1392	metK	Probable S-adenosylmethionine synthetase metK	ES	0	0.05		ES	0	0
BCG_1454c	Rv1393c		Probable monoxygenase	GA	2	-3.07833		NE	1	-2.06333
BCG_1455c	Rv1394c	cyp132	Probable cytochrome P450 132 cyp132	NE	1	-0.846667		NE	1	-2.14639
BCG_1456	Rv1395		Probable transcriptional regulatory protein	NE	2	-1.58		NE	3	-4.91417
BCG_1457c	Rv1396c	PE_PGRS25	PE-PGRS family protein	NE	0	-1.51167		NE	0	-3.19806
BCG_1458c	Rv1397c		Conserved hypothetical protein	NE	0	-0.0816667		GD	0	-1.48389
BCG_1459c	Rv1398c		Conserved hypothetical protein	NE	0	-1.34		GA	0	-2.39167
BCG_1460c	Rv1399c	lipH	Probable lipase lipH	NE	0	-1.83		GA	0	0.0772222
BCG_1461c	Rv1400c	lipI	Probable lipase lipH	NE	0	-0.686667		GD	2	-3.29083
BCG_1462	Rv1401		Possible membrane protein	NE	1	-2.825		GD	0	-1.95472
BCG_1463	Rv1402	priA	Putative primosomal protein N' priA	ES	0	-0.716667		GD	0	0
BCG_1464c	Rv1403c		Putative methyltransferase	NE	2	-2.365		NE	1	-1.88472
BCG_1465	Rv1404		Probable transcriptional regulatory protein	NE	0	-5.36		NE	0	-4.85528
BCG_1466c	Rv1405c		Putative methyltransferase	NE	4	-4.07667		NE	2	-3.58444
BCG_1467	Rv1406	fmt	Probable methionyl-tRNA formyltransferase fmt	GD	0	0		NE	0	0
BCG_1468	Rv1407	fmu	Probable fmu protein	NE	1	-0.76		NE	0	0.316389
BCG_1469	Rv1408	rpe	Probable ribulose-phosphate 3-epimerase rpe	ES	0	-3.81		GD	0	-1.70333
BCG_1470	Rv1409	ribG	Probable bifunctional riboflavin biosynthesis	ES	0	0		GD	0	0
BCG_1471c	Rv1410c		Aminoglycosides/tetracycline-transport integral	NE	5	-5.66		GD	0	-1.49222
BCG_1472c	Rv1411c	lprG	Probable conserved lipoprotein lprG	NE	4	-4.16167		GD	0	-2.16861
BCG_1473	Rv1412	ribC	Probable riboflavin synthase alpha chain ribC	NE	0	-2.33		GD	0	-1
BCG_1474	Rv1413		Conserved hypothetical protein	NE	0	0.333333		NE	0	-3.7925
BCG_1475	Rv1414		Conserved hypothetical protein	NE	0	-1.39167		NE	0	-2.17778
BCG_1476	Rv1415	ribA2	Probable riboflavin biosynthesis protein ribA2	ES	0	0.283333		ES	0	0
BCG_1477	Rv1416	ribH	Probable riboflavin synthase beta chain ribH	ES	0	0		ES	0	0
BCG_1478	Rv1417		Possible conserved membrane protein	NE	0	-2.73333		ES	0	-1
BCG_1479	Rv1418	lprH	Probable lipoprotein lprH	NE	2	-2.62833		NE	0	0.370556
BCG_1480	Rv1419		Hypothetical protein	NE	0	-3.85167		GD	0	-1.11972
BCG_1481	Rv1420	uvrC	Probable excinuclease ABC subunit c uvrC	NE	4	-3.17333		GD	0	-1.38667
BCG_1482	Rv1421		Conserved hypothetical protein	NE	1	-1.04333		GD	2	-2.21778
BCG_1483	Rv1422		Conserved hypothetical protein	NE	5	-7.535		GD	0	-4.90472
BCG_1484	Rv1423	whiA	Probable transcriptional regulatory protein	ES	0	0		ES	0	0
BCG_1485c	Rv1424c		Possible membrane protein	NE	2	-2.085		NE	0	-0.145556
BCG_1486	Rv1425		Conserved hypothetical protein	NE	1	-2.15333		NE	2	-3.2825
BCG_1487c	Rv1426c	lipO	Probable esterase lipO	NE	1	-1.535		GD	2	-3.69833
BCG_1488c	Rv1427c	fadD12	Possible long-chain-fatty-acid--CoA ligase	NE	3	-3.68667		GA	0	0.169444
BCG_1489c	Rv1428c		Conserved hypothetical protein	NE	3	-3.51		GA	0	-1.15944
BCG_1490	Rv1429		Conserved hypothetical protein	NE	1	-1.58833		GA	1	-1.9225
BCG_1491	Rv1430	PE16	PE family protein	NE	1	-0.111667		GD	3	-3.17
BCG_1492	Rv1431		Conserved membrane protein	NE	1	-0.493333		GD	0	-3.04167
BCG_1493	Rv1432		Probable dehydrogenase	ES	0	0.355		GD	0	0
BCG_1494	Rv1433		Possible conserved exported protein	NE	0	-1.01167		NE	2	-2.24472
BCG_1495	Rv1434		Hypothetical protein	NE	0	-3		NE	0	0
BCG_1496c	Rv1435c		Probable conserved Proline, Glycine, Valine-rich	NE	2	-2.45		NE	2	-2.36667
BCG_1497	Rv1436	gap	Probable glyceraldehyde 3-phosphate	ES	0	0.195		ES	0	-0.0486111
BCG_1498	Rv1437	pgk	Probable phosphoglycerate kinase pgk	ES	0	0		ES	0	0
BCG_1499	Rv1438	tpi	Probable triosephosphate isomerase tpi	ES	0	0.283333		ES	0	0
BCG_1500c	Rv1439c		Hypothetical protein	NE	0	-1.52667		NE	0	-3.83639
BCG_1501	Rv1440	secG	Probable protein-export membrane protein secG	NE	0	-3.33667		NE	0	-2
BCG_1502c	Rv1441c	PE_PGRS26	PE-PGRS family protein	NE	0	-2.005		NE	2	-2.4075
BCG_1503	Rv1442	bisC	Probable biotin sulfoxide reductase bisC	NE	1	-0.535		NE	1	-1.98056
BCG_1504c	Rv1443c		Hypothetical protein	NE	0	-4.62833		GD	0	-0.0486111
BCG_1505c	Rv1444c		Hypothetical protein	NE	0	-3.54167		GD	0	-1.29778
BCG_1506c	Rv1445c	devB	Probable 6-phosphogluconolactonase devB	NE	0	-6.02		GD	0	0
BCG_1507c	Rv1446c	opcA	Putative OXPP cycle protein opcA	NE	0	-2.58		GD	0	-1.78139
BCG_1508c	Rv1447c	zwf2	Probable glucose-6-phosphate 1-dehydrogenase	NE	6	-5.75167		GD	0	0
BCG_1509c	Rv1448c	tal	Probable transaldolase tal	GD	0	-4.2		NE	0	-6.48778
BCG_1510c	Rv1449c	tkt	Probable transketolase tkt	ES	0	-1.04167		ES	0	0
BCG_1511c	Rv1450c	PE_PGRS27	PE-PGRS family protein	GD	0	1.43167		ES	0	0.0572222
BCG_1512	Rv1451	ctaB	Probable cytochrome C oxidase assembly factor	ES	0	0.283333		ES	0	0
BCG_1513c	Rv1452c	PE_PGRS28	PE-PGRS family protein	ES	0	-0.231667		ES	0	0.0522222
BCG_1514	Rv1453		Possible transcriptional activator protein	NE	0	0.348333		GA	0	-3.91389
BCG_1515c	Rv1454c	qor	Probable quinone reductase qor	NE	0	0.571667		GA	0	-1.005
BCG_1516	Rv1455		Conserved hypothetical protein	NE	0	-1.54833		GD	0	-2.1175
BCG_1517c	Rv1456c		Probable unidentified antibiotic-transport	ES	0	-0.416667		GD	0	0
BCG_1518c	Rv1457c		Probable unidentified antibiotic-transport	ES	0	1.97		GD	0	0
BCG_1519c	Rv1458c		Probable unidentified antibiotic-transport	ES	0	1.06333		GD	0	0
BCG_1520c	Rv1459c		Probable conserved transmembrane protein	ES	0	-0.546667		GD	0	-2.21889
BCG_1521	Rv1460		Probable transcriptional regulatory protein	ES	0	0.283333		ES	0	-1.70444
BCG_1522	Rv1461		Conserved hypothetical protein	ES	0	0.118333		ES	0	-0.167222
BCG_1523	Rv1462		Conserved hypothetical protein	ES	0	0		ES	0	0
BCG_1524	Rv1463		Probable conserved ATP-binding protein ABC	ES	0	0.411667		ES	0	0
BCG_1525	Rv1464	csd	Probable cysteine desulfurase csd	ES	0	0		ES	0	0
BCG_1526	Rv1465		Possible nitrogen fixation related protein	ES	0	-2.58		ES	0	-1.11667
BCG_1527	Rv1466		Conserved hypothetical protein	NE	0	-2.58		NE	0	0
BCG_1528c	Rv1467c	fadE15	Probable acyl-CoA dehydrogenase fadE15	NE	1	-0.728333		NE	2	-2.58639
BCG_1529c	Rv1468c	PE_PGRS29	PE-PGRS family protein	NE	1	-2.05		NE	0	-1.48056
BCG_1530	Rv1469	ctpD	Probable cation transporter P-type atpase D	NE	1	-1.45667		NE	0	-0.388056
BCG_1531	Rv1470	trxA	Probable thioredoxin trxA	NE	0	-1.33167		NE	0	-2.67944
BCG_1532	Rv1471	trxB1	Probable thioredoxin trxB1	NE	0	-4.86833		NE	0	-0.487778
BCG_1533	Rv1472	echA12	Possible enoyl-CoA hydratase echA12	NE	0	1.49667		NE	0	-2.17278
BCG_1534	Rv1473		Probable macrolide-transport ATP-binding protein	NE	1	-1.88833		NE	1	-0.668056
BCG_1535	Rv1473A		Possible transcriptional regulatory protein	NE	0	-2.24167		NE	0	-1.745
BCG_1536c	Rv1474c		Probable transcriptional regulatory protein	NE	0	-4.49833		ES	0	1.02278
BCG_1537c	Rv1475c	acn	Probable aconitate hydratase acn	ES	0	-3.96167		ES	0	-1.58
BCG_1538	Rv1476		Possible membrane protein	NE	0	0		ES	0	0
BCG_1539	Rv1477		Hypothetical invasion protein	ES	0	-1.465		ES	0	-3.88917
BCG_1540	Rv1478		Hypothetical invasion protein	NE	1	-0.851667		NE	0	-3.51611
BCG_1541	Rv1479	moxR1	Probable transcriptional regulatory protein	NE	1	-3.99667		ES	0	0
BCG_1542	Rv1480		Conserved hypothetical protein	NE	0	-4.69333		ES	0	0
BCG_1543	Rv1481		Probable membrane protein	NE	0	-4.665		ES	0	0
BCG_1544c	Rv1482c		Conserved hypothetical protein	NE	1	-1.37833		NE	1	-0.956944
BCG_1545	Rv1483	fabG1	Probable 3-oxoacyl-[acyl-carrier protein]	ES	0	0.195		ES	0	0
BCG_1546	Rv1484	inhA	NADH-dependent enoyl-[acyl-carrier-protein]	ES	0	0		ES	0	0
BCG_1547	Rv1485	hemZ	Ferrochelatase hemZ	ES	0	0		ES	0	0
BCG_1548c	Rv1486c		Conserved hypothetical protein	NE	1	-0.703333		NE	0	-2.39
BCG_1549	Rv1487		Conserved membrane protein	NE	0	-5.99167		NE	0	0
BCG_1550	Rv1488		Possible exported conserved protein	NE	1	-1.36		NE	0	0.304444
BCG_1551	Rv1489		Conserved hypothetical protein	NE	0	1.87		NE	0	-2.45056
BCG_1552	Rv1489A		Conserved hypothetical protein	NE	0	-6.02333		NE	0	-3.24333
BCG_1553	Rv1490		Probable membrane protein	NE	0	-0.778333		ES	0	-2.35194
BCG_1554c	Rv1491c		Conserved membrane protein	NE	0	0.0216667		NE	0	-0.538333
BCG_1555	Rv1492	mutA	Probable methylmalonyl-CoA mutase small subunit	NE	4	-4.05667		NE	1	-5.91333
BCG_1556	Rv1493	mutB	Probable methylmalonyl-COA mutase large subunit	NE	3	-3.19833		NE	2	-5.56222
BCG_1557	Rv1494		Hypothetical protein	NE	0	-3.6		NE	0	-6.28944
BCG_1558	Rv1495		Conserved hypothetical protein	NE	0	-3.45833		NE	0	-0.198056
BCG_1559	Rv1496		Possible transport system kinase	NE	0	-3.49333		NE	0	-2.45528
BCG_1560	Rv1497	lipL	Probable esterase lipL	NE	0	1.04667		NE	0	-0.452778
BCG_1561c	Rv1498c		Probable methyltransferase	GA	0	0.108333		NE	1	-0.615278
BCG_1562c	Rv1498A		Conserved hypothetical protein	GA	0	-1.70667		NE	0	-2.30444
BCG_1563	Rv1499		Hypothetical protein	GA	0	-1.21167		NE	0	-4.38583
BCG_1564	Rv1500		Probable glycosyltransferase	ES	0	0.0233333		ES	0	-0.845556
BCG_1565	Rv1501		Conserved hypothetical protein	NE	2	-2.83167		NE	1	-1.225
BCG_1566	Rv1502		Hypothetical protein	NE	1	-0.453333		NE	0	-0.251667
BCG_1567c	0		Conserved hypothetical protein	NE	1	-0.501667		NE	1	-2.785
BCG_1568c	Rv1505c		Conserved hypothetical protein	NE	2	-3.145		GD	0	-2.21167
BCG_1569	Rv1517		Conserved hypothetical transmembrane protein	GA	1	-2.05333		GD	0	-3.45028
BCG_1570	Rv1518		Conserved hypothetical protein	GA	2	-2.18833		GD	0	-0.296111
BCG_1571	Rv1519		Conserved hypothetical protein	GA	0	-2.97667		GA	0	-3.17
BCG_1572	Rv1520		probable sugar transferase	GA	1	-1.26833		GA	0	-0.835
BCG_1573	Rv1521	fadD25	Probable fatty-acid-CoA ligase fadD25	NE	1	-1.13833		GD	3	-5.18639
BCG_1574c	Rv1522c	mmpL12	Probable conserved transmembrane transport	NE	1	-1.305		NE	0	-0.696944
BCG_1575	Rv1523		Probable methyltransferase	NE	1	-1.27333		NE	0	-1.67194
BCG_1576	Rv1524		Probable glycosyltransferase	NE	1	-0.445		NE	1	-2.77556
BCG_1577	Rv1525	wbbL2	Possible rhamnosyl transferase wbbL2	NE	5	-5.77		NE	2	-3.45389
BCG_1578c	Rv1526c		Probable glycosyltransferase	NE	2	-3.14167		GD	0	-4.85472
BCG_1579c	Rv1527c	pks5	Probable polyketide synthase pks5	NE	0	-0.588333		NE	0	-0.448056
BCG_1580c	Rv1528c	papA4	Probable conserved polyketide synthase	NE	1	-2.96167		GA	0	-1.26722
BCG_1581	Rv1529	fadD24	Probable fatty-acid-CoA ligase fadD24	NE	1	-0.541667		GD	0	-1.27306
BCG_1582	Rv1530	adh	Probable alcohol dehydrogenase adh	NE	0	0.41		NE	0	-0.401389
BCG_1583	Rv1531		Conserved hypothetical protein	NE	0	-4.37		NE	0	-0.799722
BCG_1584c	Rv1532c		Conserved hypothetical protein	NE	0	-1.91		NE	0	-1.11139
BCG_1585	Rv1533		Conserved hypothetical protein	NE	1	-3.875		NE	1	-0.798611
BCG_1586	Rv1534		Probable transcriptional regulator	NE	3	-4.80167		NE	0	-1.25806
BCG_1587	Rv1535		Hypothetical protein	NE	0	-4.32167		NE	0	-0.786667
BCG_1588	Rv1536	ileS	isoleucyl-tRNA synthetase ileS	ES	0	-0.95		ES	0	0
BCG_1589	Rv1537	dinX	Probable DNA polymerase IV dinX	NE	2	-1.63833		NE	0	-1.99361
BCG_1590c	Rv1538c	ansA	Probable L-aparaginase ansA	NE	4	-5.65667		NE	2	-6.8975
BCG_1591	Rv1539	lspA	Probable lipoprotein signal peptidase lspA	GD	0	-3.65		GD	0	-4.37944
BCG_1592	Rv1540		Conserved hypothetical protein member of	GD	0	0.195		GD	0	-1
BCG_1593c	Rv1541c	lprI	Possible lipoprotein lprI	NE	3	-4.61833		GD	1	-1.8375
BCG_1594c	Rv1542c	glbN	Probable hemoglobin glbN	NE	2	-3.57167		NE	0	-2.45111
BCG_1595	Rv1543		Possible fatty acyl-CoA reductase	GA	0	3.16333		NE	0	0.294167
BCG_1596	0		0	N/A	0	0		N/A	0	0
BCG_1597	Rv1544		Possible ketoacyl reductase	GA	0	4.17833		NE	0	0.563333
BCG_1598	Rv1545		Hypothetical protein	GA	0	-2.135		NE	0	-0.228333
BCG_1599	Rv1546		Conserved hypothetical protein	GA	0	-1.63167		NE	0	-2.55139
BCG_1600	Rv1547	dnaE1	Probable DNA polymerase III (alpha chain) dnaE1	ES	0	-1.03333		ES	0	0
BCG_1601c	Rv1548c	PPE21	PPE family protein	NE	0	-0.125		NE	0	-0.962778
BCG_1602	Rv1550	fadD11	Possible fatty-acid-CoA ligase fadD11	NE	0	1.14167		NE	0	0.121389
BCG_1603	Rv1551	plsB1	Possible acyltransferase plsB1	NE	2	-0.998333		NE	0	-0.106111
BCG_1604	Rv1552	frdA	Probable fumarate reductase [flavoprotein	NE	1	-1.16667		NE	0	-1.08694
BCG_1605	Rv1553	frdBC	Probable fumarate reductase [iron-sulfur	NE	2	-0.875		NE	1	-2.81417
BCG_1606	Rv1555	frdD	Probable fumarate reductase [membrane anchor	NE	0	-2.68167		NE	0	-2.28722
BCG_1607	Rv1556		Possible regulatory protein	NE	0	1.14333		NE	1	-1.30611
BCG_1608		mmpS6	Probable conserved membrane protein mmpS6	NE	2	-3.09333		NE	0	-3.00222
BCG_1609	Rv1557	mmpL6	Probable conserved transmembrane transport	NE	0	-0.236667		NE	0	-0.3
BCG_1610	Rv1558		Conserved hypothetical protein	NE	1	-0.858333		NE	0	-0.710833
BCG_1611	Rv1559	ilvA	Probable threonine dehydratase ilvA	NE	4	-3.54333		GD	0	0
BCG_1612	Rv1560		Conserved hypothetical protein	NE	0	-3.54667		GD	0	0
BCG_1613	Rv1561		Conserved hypothetical protein	NE	1	-2.22667		GD	0	-3.16278
BCG_1614c		treZb	Maltooligosyltrehalose trehalohydrolase TreZ	NE	2	-3.29167		GD	0	-3.5125
BCG_1615c	Rv1562c	treZa	Maltooligosyltrehalose trehalohydrolase TreZ	NE	1	-1.655		GD	0	-0.962778
BCG_1616c	Rv1563c	treY	Maltooligosyltrehalose synthase TreY	NE	2	-1.51833		GD	0	-1.27056
BCG_1617c	Rv1564c	treX	Maltooligosyltrehalose synthase TreX	NE	1	-0.223333		GD	1	-1.21028
BCG_1618c	Rv1565c		Conserved hypothetical membrane protein	ES	0	0.83		GD	0	0
BCG_1619c	Rv1566c		Possible inv protein	NE	1	-1.47333		GD	0	-3.27222
BCG_1620c	Rv1567c		hypothetical membrane protein	GA	0	-0.19		NE	0	1.29306
BCG_1621	Rv1568	bioA	Probable	GA	5	-6.545		GD	0	-3.30917
BCG_1622	Rv1569	bioF1	Probable 8-amino-7-oxononanoate synthase bioF1	GD	1	-2.26167		GD	0	0
BCG_1623	Rv1570	bioD	Probable dethiobiotin synthetase bioD	GD	0	0		GD	0	0
BCG_1624	Rv1571		Conserved hypothetical protein	GD	0	0		GD	0	-1.30056
BCG_1625c	0		Partial REP13E12 repeat protein	ES	0	0		GD	0	-0.0763889
BCG_1626c	Rv1588c		Partial REP13E12 repeat protein	ES	0	0		GD	0	0
BCG_1627	Rv1589	bioB	biotin synthetase bioB	NE	3	-6.105		GA	0	0
BCG_1628	Rv1590		Conserved hypothetical protein	NE	0	-6.59667		GA	0	0
BCG_1629	Rv1591		Probable transmembrane protein	NE	0	0.125		GA	0	-5.19917
BCG_1630c	Rv1592c		Conserved hypothetical protein	NE	4	-4.74667		GD	0	-0.441667
BCG_1631c	Rv1593c		Conserved hypothetical protein	NE	3	-5.375		GD	0	-2.81
BCG_1632	Rv1594	nadA	Probable quinolinate synthetase nadA	ES	0	0		ES	0	0
BCG_1633	Rv1595	nadB	Probable L-aspartate oxidase nadB	ES	0	0		ES	0	0
BCG_1634	Rv1596	nadC	Probable nicotinate-nucleotide pyrophosphatase	ES	0	-4.45333		ES	0	-0.0691667
BCG_1635	Rv1597		Hypothetical protein	NE	1	-1.01		NE	0	-1.38222
BCG_1636c	Rv1598c		Conserved hypothetical protein	NE	0	0.51		NE	0	-1.19083
BCG_1637	Rv1599	hisD	Probable histidinol dehydrogenase HisD (HDH)	ES	0	0.548333		ES	0	0
BCG_1638	Rv1600	hisC1	Probable histidinol-phosphate aminotransferase	ES	0	-1.83333		ES	0	0
BCG_1639	Rv1601	hisB	Probable imidazole glycerol-phosphate	ES	0	0		ES	0	0
BCG_1640	Rv1602	hisH	Probable amidotransferase hisH	ES	0	0		ES	0	0
BCG_1641	Rv1603	hisA	Probable	ES	0	0.283333		ES	0	-0.206111
BCG_1642	Rv1604	impA	Probable inositol-monophosphatase impA	NE	3	-3.09333		GD	0	-2.70194
BCG_1643	Rv1605	hisF	Probable cyclase hisF	ES	0	0.195		GD	0	0
BCG_1644	Rv1606	hisI	Probable phosphoribosyl-AMP 1,6 cyclohydrolase	ES	0	0.195		GD	0	0
BCG_1645	Rv1607	chaA	Probable ionic transporter integral membrane	NE	2	-3.04333		GD	0	-4.90556
BCG_1646c	Rv1608c	bcpB	Probable peroxidoxin bcpB	NE	0	-3.19667		GD	0	0
BCG_1647	Rv1609	trpE	Probable anthranilate synthase component I trpE	ES	0	0.05		ES	0	0
BCG_1648	Rv1610		Possible conserved membrane protein	ES	0	0		ES	0	0
BCG_1649	Rv1611	trpC	Probable indole-3-glycerol phosphate synthase	ES	0	0.425		ES	0	0
BCG_1650	Rv1612	trpB	Probable tryptophan synthase, beta subunit trpB	ES	0	0		ES	0	0
BCG_1651	Rv1613	trpA	Probable tryptophan synthase, alpha subunit	ES	0	-3.08667		ES	0	0
BCG_1652	Rv1614	lgt	Possible prolipoprotein diacylglyceryl	ES	0	-5.27667		ES	0	-0.424444
BCG_1653	Rv1615		hypothetical membrane protein	NE	4	-4.61333		NE	0	0.168889
BCG_1654	Rv1616		Conserved membrane protein	NE	0	2.17833		NE	0	-2.75
BCG_1655	Rv1617	pykA	Probable pyruvate kinase pykA	GD	0	0.245		NE	0	0
BCG_1656	Rv1618	tesB1	Probable acyl-CoA thioesterase II tesB1	NE	2	-2.47333		NE	1	-2.27417
BCG_1657	Rv1619		Conserved membrane protein	NE	2	-0.438333		NE	0	-1.61361
BCG_1658c	Rv1620c	cydC	Probable 'component linked with the assembly of	ES	0	0		ES	0	0
BCG_1659c	Rv1621c	cydD	Probable 'component linked with the assembly of	ES	0	0		ES	0	0
BCG_1660c	Rv1622c	cydB	Probable integral membrane cytochrome D	ES	0	0		ES	0	0
BCG_1661c	Rv1623c	cydA	Probable integral membrane cytochrome D	ES	0	-2.515		ES	0	0
BCG_1662c	Rv1624c		Probable conserved membrane protein	NE	0	-2.53		NE	0	-2.40833
BCG_1663c	Rv1625c	cya	Membrane-anchored adenylyl cyclase cya	NE	1	-0.995		NE	1	-1.91444
BCG_1664	Rv1626		Probable two-component system transcriptional	NE	0	-3.92667		NE	0	0
BCG_1665c	Rv1627c		Probable nonspecific lipid-transfer protein	NE	3	-4.72667		NE	1	-3.51167
BCG_1666c	Rv1628c		Conserved hypothetical protein	NE	0	-6.11667		NE	0	-6.4325
BCG_1667	Rv1629	polA	DNA polymerase I polA	ES	0	-3.68833		ES	0	0.095
BCG_1668	Rv1630	rpsA	Probable ribosomal protein S1 rpsA	ES	0	0.353333		ES	0	0
BCG_1669	Rv1631	coaE	Probable dephospho-CoA kinase coaE	GD	0	0.753333		ES	0	0
BCG_1670c	Rv1632c		Hypothetical protein	NE	0	0.108333		GA	0	0.869722
BCG_1671	Rv1633	uvrB	Excinuclease ABC subunit B uvrB	NE	0	-0.533333		GD	0	-2.80639
BCG_1672	Rv1634		Possible drug efflux membrane protein	NE	0	0.41		GA	0	-0.118889
BCG_1673c	Rv1635c		Conserved hypothetical membrane protein	NE	3	-1.525		GA	0	-0.429722
BCG_1674	Rv1636	TB15.3	Conserved hypothetical protein TB15.3	ES	0	0.23		GA	0	0
BCG_1675c	Rv1637c		Conserved hypothetical protein	NE	3	-3.87333		GA	0	-2.69806
BCG_1676	Rv1638	uvrA	Excinuclease ABC, subunit a uvrA	NE	1	-0.906667		GD	2	-3.72444
BCG_1677c	Rv1638A		Conserved hypothetical protein	NE	0	0		GD	0	-0.929167
BCG_1678c	Rv1639c		Conserved hypothetical membrane protein	NE	0	0.15		NE	0	-1.78167
BCG_1679c	Rv1640c	lysX	Possible lysyl-tRNA synthetase 2 lysX	NE	0	-0.055		NE	0	0.536111
BCG_1680	Rv1641	infC	PROBABLE INITIATION FACTOR IF-3 INFC	ES	0	0		GD	0	0
BCG_1681	Rv1642	rpmI	50S ribosomal protein L35 rpmI	N/A	0	0		N/A	0	0
BCG_1682	Rv1643	rplT	50S ribosomal protein L20 rplT	NE	0	0		GD	0	0
BCG_1683	Rv1644	tsnR	Possible 23S rRNA methyltransferase tsnR	NE	2	-1.70167		GD	0	0.0588889
BCG_1684c	Rv1645c		Conserved hypothetical protein	NE	0	0.176667		NE	0	-0.108611
BCG_1685	Rv1646	PE17	PE family protein	NE	1	-1.06333		NE	1	-2.32861
BCG_1686	Rv1647		Conserved hypothetical protein	NE	1	-0.856667		NE	2	-2.87694
BCG_1687	Rv1648		Probable transmembrane protein	NE	1	-1.32333		NE	1	-1.32028
BCG_1688	Rv1649	pheS	Phenylalanyl-tRNA synthetase, alpha chain pheS	ES	0	0.333333		ES	0	0
BCG_1689	Rv1650	pheT	Phenylalanyl-tRNA synthetase, beta chain pheT	ES	0	0.333333		ES	0	0
BCG_1690c	Rv1651c	PE_PGRS30	PE-PGRS family protein	GD	0	-0.9		NE	0	-0.183889
BCG_1691	Rv1652	argC	Probable N-acetl-gamma-glutamyl-phoshate	ES	0	0		ES	0	0
BCG_1692	Rv1653	argJ	Probable Glutamate n-acetyltransferase argJ	ES	0	-1.58		ES	0	0
BCG_1693	Rv1654	argB	Probable Acetylglutamate kinase argB	GD	0	0		ES	0	0
BCG_1694	Rv1655	argD	Probable Acetylornithine aminotransferase argD	GD	0	0		ES	0	0
BCG_1695	Rv1656	argF	Probable Ornithine carbamoyltransferase,	GD	0	0		ES	0	0
BCG_1696	Rv1657	argR	Probable Arginine repressor argR	GD	0	-2.91167		NE	0	-6.08861
BCG_1697	Rv1658	argG	Probable Argininosuccinate synthase argG	ES	0	0		ES	0	0
BCG_1698	Rv1659	argH	Probable Argininosuccinate lyase argH	ES	0	0		ES	0	0
BCG_1699	Rv1660	pks10	Possible chalcone synthase pks10	NE	1	-1.01333		NE	0	-0.436111
BCG_1700	Rv1661	pks7	Probable polyketide synthase pks7	GD	1	-0.325		GD	0	-3.355
BCG_1701	Rv1662	pks8	Probable polyketide synthase pks8	NE	2	-0.598333		ES	0	-2.98306
BCG_1702	Rv1663	pks17	Probable polyketide synthase pks17	NE	2	-1.92833		ES	0	-2.56056
BCG_1703	Rv1664	pks9	Probable polyketide synthase pks9	NE	1	-1.655		GD	2	-4.42778
BCG_1704	Rv1665	pks11	Possible chalcone synthase pks11	NE	1	-1.48833		NE	1	-1.28583
BCG_1705c	Rv1666c	cyp139	Probable cytochrome P450 139 CYP139	NE	0	0.268333		NE	0	-0.626389
BCG_1706c	0		Macrolide-transport ATP-binding protein ABC	NE	3	-3.48167		NE	1	-2.82111
BCG_1707	Rv1669		Hypothetical protein	NE	2	-4.77		NE	0	-2.25833
BCG_1708	Rv1670		Conserved hypothetical protein	NE	1	-1.20667		ES	0	0.976111
BCG_1709	Rv1671		Hypothetical membrane protein	NE	0	-1.59333		ES	0	0.182778
BCG_1710c	Rv1672c		Probable conserved integral membrane transport	NE	1	-1.22167		ES	0	-3.71194
BCG_1711c	Rv1673c		Conserved hypothetical protein	NE	1	-1.35167		NE	0	-2.80667
BCG_1712c	Rv1674c		Probable transcriptional regulatory protein	NE	1	-1.66667		NE	0	-1.775
BCG_1713c	Rv1675c		Probable transcriptional regulatory protein	NE	0	-1.87833		GD	0	-0.589722
BCG_1714	Rv1676		Hypothetical protein	NE	2	-4.17167		GD	0	-2.00917
BCG_1715	Rv1677	dsbF	Probable conserved lipoprotein dsbF	NE	2	-2.07833		GD	0	-0.110278
BCG_1716	Rv1678		Hypothetical integral membrane protein	NE	0	-0.0533333		NE	0	-1.59083
BCG_1717	Rv1679	fadE16	Possible acyl-CoA dehydrogenase fadE16	NE	0	-3.99333		NE	0	-3.95167
BCG_1718	Rv1680		Hypothetical protein	NE	2	-3.45		NE	0	0.643333
BCG_1719	Rv1681	moeX	Possible molybdopterin biosynthesis protein	NE	2	-2.18667		NE	1	-1.01222
BCG_1720	Rv1682		Probable coiled-coil structural protein	NE	1	-2.59		ES	0	-1.86806
BCG_1721	Rv1683		Possible long-chain acyl-CoA synthase	GD	2	-5.35333		ES	0	-1.58
BCG_1722	Rv1684		Conserved hypothetical protein	ES	0	0		ES	0	0
BCG_1723c	Rv1685c		Conserved hypothetical protein	NE	0	-5.08833		GA	0	-3.01417
BCG_1724c	Rv1686c		Probable conserved integral membrane protein ABC	NE	4	-4.995		GA	0	-0.476944
BCG_1725c	Rv1687c		Probable conserved ATP-binding protein ABC	NE	1	-1.66167		GA	0	-3.25444
BCG_1726	Rv1688		Possible 3-methyladenine DNA glycosylase	NE	2	-3.03		GA	0	-3.17306
BCG_1727	Rv1689	tyrS	Probable Tyrosyl-tRNA synthase tyrS (TYRRS)	ES	0	0.783333		GD	0	0
BCG_1728	Rv1690	lprJ	Probable lipoprotein lprJ	NE	0	0.503333		GD	0	0.341944
BCG_1729	Rv1691		Conserved hypothetical protein	ES	0	0		GD	0	0
BCG_1730	Rv1692		Probable phosphatase	NE	0	0.19		NE	0	-0.48
BCG_1731	Rv1693		Conserved hypothetical protein	ES	0	0.773333		NE	0	-4.17111
BCG_1732	Rv1694	tlyA	Cytotoxin|haemolysin homologue tlyA	ES	0	0		NE	0	-2.66222
BCG_1733	Rv1695	ppnK	Probable inorganic polyphosphate/ATP-NAD kinase	ES	0	0		ES	0	0
BCG_1734	Rv1696	recN	Probable DNA repair protein recN	NE	2	-3.47167		ES	0	-2.32139
BCG_1735	Rv1697		Conserved hypothetical protein	ES	0	0.195		ES	0	0
BCG_1736	Rv1698		Conserved hypothetical protein	NE	1	-5.88		ES	0	-1.58
BCG_1737	Rv1699	pyrG	CTP synthase pyrG	ES	0	-1.71		ES	0	-2.0075
BCG_1738	Rv1700		Conserved hypothetical protein	GD	0	-2.98		NE	0	-1.47306
BCG_1739	Rv1701		Probable integrase/recombinase	GD	0	0		ES	0	0
BCG_1740c	Rv1702c		Conserved hypothetical protein	NE	2	-2.35333		GD	1	-1.45861
BCG_1741c	Rv1703c		Probable catechol-o-methyltransferase	NE	0	0.35		NE	0	-4.43472
BCG_1742c	Rv1704c	cycA	Probable D-serine/alanine/glycine transporter	NE	1	0.135		NE	1	-2.45528
BCG_1743c	Rv1705c	PPE22	PPE family protein	NE	2	-0.621667		NE	0	-1.41306
BCG_1744c	Rv1706c	PPE23	PPE family protein	NE	0	-0.0716667		NE	0	-0.930556
BCG_1745c	Rv1706A		Conserved hypothetical protein	NE	0	-5.64		GA	0	-1
BCG_1746	Rv1707		Probable conserved transmembrane protein	NE	1	-1.565		GA	0	-0.0738889
BCG_1747	Rv1708		Putative initiation inhibitor protein	ES	0	-1.33667		ES	0	0
BCG_1748	Rv1709		Conserved hypothetical protein	NE	0	-0.153333		NE	0	-2.93083
BCG_1749	Rv1710		Conserved hypothetical protein	NE	1	-0.0183333		ES	0	-3.00306
BCG_1750	Rv1711		Conserved hypothetical protein	NE	0	-3.23		ES	0	0
BCG_1751	Rv1712	cmk	Probable cytidylate kinase cmk	NE	0	-3.60667		ES	0	0
BCG_1752	Rv1713	engA	Probable GTP-binding protein engA	ES	0	0.05		ES	0	0
BCG_1753	Rv1714		Probable oxidoreductase	NE	0	-1.025		ES	0	0.0205556
BCG_1754	Rv1715	fadB3	Probable 3-hydroxybutyryl-CoA dehydrogenase	NE	0	-1.71667		ES	0	0
BCG_1755	Rv1716		Conserved hypothetical protein	NE	3	-5.12		NE	0	-2.81444
BCG_1756	Rv1717		Conserved hypothetical protein	NE	0	-4.31333		NE	0	0.625
BCG_1757	Rv1718		Conserved hypothetical protein	NE	0	-5.16333		NE	0	-0.00722222
BCG_1758	Rv1719		Probable transcriptional regulatory protein	NE	0	-5.27833		NE	0	-3.39194
BCG_1759c	Rv1720c		Conserved hypothetical protein	NE	1	-1.08333		NE	0	1.58306
BCG_1760c	Rv1721c		Conserved hypothetical protein	NE	0	-2		NE	0	-0.749167
BCG_1761	Rv1722		Possible carboxylase	NE	0	0.681667		NE	1	-0.395
BCG_1762	Rv1723		Probable hydrolase	NE	1	-0.61		NE	0	0.0908333
BCG_1763c	Rv1724c		Hypothetical protein	NE	0	1.48667		NE	1	-2.6
BCG_1764c	Rv1725c		Conserved hypothetical protein	NE	2	-1.87333		NE	1	-2.22833
BCG_1765	Rv1726		Probable oxidoreductase	NE	1	1.18		NE	1	-1.71917
BCG_1766	Rv1727		Conserved hypothetical protein	NE	0	-0.951667		NE	0	-1.38556
BCG_1767c	Rv1728c		Conserved hypothetical protein	NE	1	-0.856667		NE	0	-5.05556
BCG_1768c	Rv1729c		Conserved hypothetical protein	NE	1	-1.65333		GD	0	-0.291667
BCG_1769c	Rv1730c		Possible penicillin-binding protein	NE	3	-1.76833		GD	0	-2.17139
BCG_1770	Rv1731	gabD2	Possible succinate-semialdehyde dehydrogenase	NE	1	-0.943333		GD	0	-1.22694
BCG_1771c	Rv1732c		Conserved hypothetical protein	NE	0	-1.1		GD	0	0
BCG_1772c	Rv1733c		Probable conserved transmembrane protein	NE	0	-2.55667		GD	0	0.231389
BCG_1773c	Rv1734c		Conserved hypothetical protein	NE	0	-3.16333		NE	0	-2.22833
BCG_1774c	Rv1735c		Hypothetical membrane protein	NE	0	-4.58		NE	0	-1.6725
BCG_1775c	Rv1736c	narX	Probable nitrate reductase NarX	NE	0	0.393333		NE	0	-0.0188889
BCG_1776c	Rv1737c	narK2	Possible nitrate/nitrite transporter narK2	NE	1	0.19		NE	1	-1.55389
BCG_1777	Rv1738		Conserved hypothetical protein	NE	0	-5.74		NE	0	-3.01472
BCG_1778c	Rv1739c		Probable sulphate-transport transmembrane	NE	2	-1.40667		NE	1	-1.07028
BCG_1779	Rv1740		Conserved hypothetical protein	NE	0	-3.63667		NE	0	0.0205556
BCG_1780	Rv1741		Conserved hypothetical protein	NE	0	-1.85		NE	2	-2.55444
BCG_1781	Rv1742		Hypothetical protein	NE	2	-2.38667		NE	0	-0.574722
BCG_1782	Rv1743	pknE	Probable transmembrane serine/threonine-protein	NE	0	0.648333		NE	0	0.0188889
BCG_1783c	Rv1744c		Probable membrane protein	NE	0	-1.62833		NE	0	-1.79556
BCG_1784c	Rv1745c	idi	Probable isopentenyl-diphosphate delta-isomerase	NE	0	-1.98667		NE	0	-0.0263889
BCG_1785	Rv1746	pknF	Anchored-membrane serine/threonine-protein	NE	1	-1.11333		NE	1	-1.37389
BCG_1786	Rv1747		Probable conserved transmembrane ATP-binding	NE	6	-5.93833		NE	2	-3.40722
BCG_1787	Rv1748		Hypothetical protein	NE	2	-2.71		NE	0	-0.946667
BCG_1788c	Rv1749c		Possible integral membrane protein	NE	1	-1.62333		NE	0	-1.84361
BCG_1789c	Rv1750c	fadD1	Possible fatty-acid-CoA ligase fadD1	NE	2	-0.846667		NE	0	-1.23306
BCG_1790	Rv1751		Probable oxidoreductase	NE	2	-1.84333		NE	0	-0.356667
BCG_1791	Rv1752		Conserved hypothetical protein	NE	0	-1.34833		NE	0	-3.60694
BCG_1792c	Rv1753c	PPE24	PPE family protein	NE	3	-2.27333		ES	0	-0.988889
BCG_1793c	Rv1754c		Conserved hypothetical protein	NE	1	0.298333		NE	0	0.123889
BCG_1794c	Rv2350c, Rv2351c	plcD	Probable phospholipase C 4 plcD	NE	0	0.18		NE	0	-0.359722
BCG_1795c	0		Conserved hypothetical protein	NE	2	-1.58		GD	0	-2.93722
BCG_1796	0		Possible sulfite oxidase	NE	3	-2.35167		GD	2	-2.61611
BCG_1797		mmpL14	Probable conserved transmembrane transport	GA	0	0.363333		NE	0	-0.0958333
BCG_1798	Rv1758	cut1	Probable cutinase cut1	GA	2	-2.88167		NE	0	0.0747222
BCG_1799c	Rv1759c	wag22b	PE-PGRS family protein wag22b [second part]	GA	0	-1.75667		NE	0	-2.22861
BCG_1800c		wag22a	PE-PGRS family protein wag22a [first part]	GA	0	-2.49833		NE	0	0
BCG_1801	Rv1760		Conserved hypothetical protein	GA	0	-0.583333		NE	1	-1.33361
BCG_1802c	Rv1761c		Hypothetical exported protein	GA	0	-4.24		NE	0	0.169444
BCG_1803c	Rv1762c		Hypothetical protein	GA	1	-0.408333		NE	0	-0.358333
BCG_1804c	0		Conserved hypothetical protein	GA	2	-2.27167		NE	0	-1.90194
BCG_1805c	0		Conserved hypothetical protein	GA	0	-5.04		ES	0	0
BCG_1806c	0		Conserved hypothetical protein	ES	1	-2.92833		ES	0	-0.0252778
BCG_1807	Rv1774		Probable oxidoreductase	NE	1	-1.28333		NE	0	-0.239722
BCG_1808	Rv1775		Conserved hypothetical protein	NE	4	-4.27333		NE	1	-2.39361
BCG_1809c	Rv1776c		Possible transcriptional regulatory protein	NE	1	-1.46167		NE	0	-3.59722
BCG_1810	Rv1777	cyp144	Probable cytochrome p450 144 CYP144	NE	1	-1.355		NE	2	-2.63306
BCG_1811c	Rv1778c		Hypothetical protein	NE	0	-6.075		NE	0	-2.32
BCG_1812c	Rv1779c		Hypothetical integral membrane protein	NE	0	-1.135		NE	0	-0.00583333
BCG_1813	Rv1780		Conserved hypothetical protein	NE	1	-2.08		NE	0	0.379722
BCG_1814c	Rv1781c	malQ	Probable 4-alpha-glucanotransferase malQ	NE	0	-0.323333		NE	0	0.2325
BCG_1815	Rv1782		Probable conserved membrane protein	ES	0	0.591667		ES	0	0
BCG_1816	Rv1783		Probable conserved membrane protein	ES	0	0		ES	0	0
BCG_1817c	Rv1785c	cyp143	Probable cytochrome P450 143 cyp143	NE	3	-3.135		NE	1	-1.16417
BCG_1818	Rv1786		Putative ferredoxin	NE	0	-0.948333		NE	0	-2.85667
BCG_1819	Rv1787	PPE25	PPE family protein	ES	2	-5.495		NE	0	-0.215556
BCG_1820	Rv1788	PE18	PE family protein	NE	0	-1.21667		NE	0	-3.95639
BCG_1821	Rv1789	PPE26	PPE family protein	NE	0	-1.23333		NE	2	-3.17361
BCG_1822	Rv1790	PPE27	PPE family protein	ES	1	-3.34		NE	1	-3.44667
BCG_1823	Rv1791	PE19	PE family protein	NE	2	-7.57167		GD	0	-2.58
BCG_1824	Rv1038c, Rv3620c, Rv2347c, Rv1197	esxM	Conserved hypothetical protein	NE	0	-6.53		GD	0	0
BCG_1825	Rv2346c, Rv1793	esxN	Putative ESAT-6 like protein 5	NE	0	0		ES	0	0
BCG_1826	Rv1794		Conserved hypothetical protein	GD	0	-2.27667		ES	0	0
BCG_1827	Rv1795		Conserved hypothetical membrane protein	ES	0	0.05		ES	0	0
BCG_1828	Rv1796		Conserved hypothetical pro-rich protease	ES	0	-4.05333		ES	0	0
BCG_1829	Rv1797		Conserved hypothetical protein	ES	0	0.508333		ES	0	0
BCG_1830	Rv1798		Conserved hypothetical protein	NE	6	-6.87833		NE	0	-6.305
BCG_1831	Rv1799	lppT	Probable lipoprotein lppT	NE	0	-2.58		NE	0	0
BCG_1832	Rv1800	PPE28	PPE family protein	NE	2	-1.79333		NE	0	0.152222
BCG_1833	Rv1801	PPE29	PPE family protein	NE	1	-0.77		NE	0	0.150833
BCG_1834	Rv1802	PPE30	PPE family protein	NE	2	-1.59		NE	0	-0.548056
BCG_1835c	Rv1803c	PE_PGRS32b	PE-PGRS family protein [second part]	NE	1	-0.815		NE	0	1.105
BCG_1836c		PE_PGRS32a	PE-PGRS family protein [first part]	NE	0	-1.41333		NE	0	-2.265
BCG_1837c	Rv1804c		Conserved hypothetical protein	NE	3	-4.87333		ES	0	-1.97361
BCG_1838c	Rv1805c		Hypothetical protein	NE	0	-1.58		ES	0	0.649444
BCG_1839	Rv1806	PE20	PE family protein	NE	0	-2.56167		ES	0	0
BCG_1840	Rv1807	PPE31	PPE family protein	NE	1	-0.66		NE	3	-3.91056
BCG_1841	Rv1808	PPE32	PPE family protein	NE	0	0.281667		NE	1	-0.840556
BCG_1842		PPE33a	PPE Family protein [first part]	GA	0	-0.808333		NE	3	-3.49833
BCG_1843		PPE33b	PPE family protein [second part]	GA	0	0.34		NE	0	-2.08778
BCG_1844	Rv1810		Conserved hypothetical protein	ES	0	0		NE	2	-2.82
BCG_1845	Rv1811		Possible Mg2+ transport P-type atpase C mgtC	GA	0	-0.371667		NE	0	0.102222
BCG_1846c	Rv1812c		Probable dehydrogenase	GA	0	1.25833		NE	0	-0.225278
BCG_1847c	Rv1813c		Conserved hypothetical protein	GA	0	0.198333		NE	0	-2.46139
BCG_1848	Rv1814	erg3	Membrane-bound C-5 Sterol desaturase erg3	GA	0	0.331667		NE	0	-0.37
BCG_1849	Rv1815		Conserved hypothetical protein	GA	1	-1.365		NE	0	-3.13472
BCG_1850	Rv1816		Possible transcriptional regulatory protein	GA	1	-1.67833		NE	2	-3.05
BCG_1851	0		Conserved hypothetical protein	N/A	0	0		N/A	0	0
BCG_1852	Rv1817		Possible flavoprotein	NE	1	-1.33667		NE	0	-0.425833
BCG_1853c	Rv1818c	PE_PGRS33	PE-PGRS family protein	NE	0	-0.745		NE	1	-2.56222
BCG_1854c	Rv1819c		Probable drugs-transport transmembrane	GA	1	-0.625		NE	0	-1.35056
BCG_1855	Rv1820	ilvG	Probable Acetolactate synthase ilvG	NE	1	-0.906667		NE	2	-3.41056
BCG_1856	Rv1821	secA2	Possible preprotein translocase secA2	NE	4	-5.59667		NE	0	0.675556
BCG_1857	Rv1822	pgsA2	Probable	GD	0	0		ES	0	-1.58
BCG_1858	Rv1823		Conserved hypothetical protein	GD	0	-2.81		NE	0	-0.618889
BCG_1859	Rv1824		Conserved hypothetical membrane protein	GD	0	0		NE	0	-1.29028
BCG_1860	Rv1825		Conserved hypothetical protein	GD	0	-2.58		NE	0	-3.32639
BCG_1861	Rv1826	gcvH	Probable glycine cleavage system H protein gcvH	NE	0	-4.91		NE	0	-3.99222
BCG_1862	Rv1827	cfp17	Conserved hypothetical protein cfp17	ES	0	0		ES	0	0
BCG_1863	Rv1828		Conserved hypothetical protein	ES	0	1.155		ES	0	-0.204167
BCG_1864	Rv1829		Conserved hypothetical protein	GA	2	-1.575		NE	0	-0.932222
BCG_1865	Rv1830		Conserved hypothetical protein	GD	0	-4.325		NE	0	1.33194
BCG_1866	Rv1831		Hypothetical protein	GA	0	-4.33833		NE	0	-0.0913889
BCG_1867	Rv1832	gcvB	Probable glycine dehydrogenase gcvB	GD	6	-5.07667		ES	0	-0.204167
BCG_1868c	Rv1833c		Possible haloalkane dehalogenase	NE	1	-0.608333		NE	0	-3.40667
BCG_1869	Rv1834		Probable hydrolase	NE	2	-2.34833		NE	2	-2.9225
BCG_1870c	Rv1835c		Conserved hypothetical protein	NE	0	-0.115		NE	1	-0.860833
BCG_1871c	Rv1836c		Conserved hypothetical protein	NE	0	3.51833		ES	0	0
BCG_1872c	Rv1837c	glcB	Probable malate synthase G glcB	NE	6	-7.785		ES	0	-3.91722
BCG_1873c	Rv1838c		Conserved hypothetical protein	GA	1	-1.29667		NE	0	-0.239167
BCG_1874c	Rv1839c		Conserved hypothetical protein	NE	0	-3.80833		NE	0	-1.13083
BCG_1875c		PE_PGRS34b	PE-PGRS family protein	NE	0	-1.69333		NE	0	-2
BCG_1876c		PE_PGRS34a	PE-PGRS family protein	NE	0	-0.575		NE	0	-2.18444
BCG_1877c	Rv1841c		Conserved hypothetical membrane protein	NE	1	-0.173333		NE	0	-2.94056
BCG_1878c	Rv1842c		Conserved hypothetical membrane protein	NE	1	1.60833		NE	0	-0.0225
BCG_1879c	Rv1843c	guaB1	Probable inosine-5'-monophosphate dehydrogenase	NE	4	-4.15833		NE	3	-5.03472
BCG_1880c	Rv1844c	gnd1	Probable 6-phosphogluconate dehydrogenase gnd1	NE	1	-1.64		NE	2	-2.07528
BCG_1881c	Rv1845c		Conserved hypothetical transmembrane protein	ES	0	0.195		NE	0	-2.93583
BCG_1882c	Rv1846c		Possible transcriptional regulatory protein	NE	0	-6.07833		NE	0	-2.99
BCG_1883	Rv1847		Conserved hypothetical protein	NE	0	-0.2		NE	0	-0.803611
BCG_1884	Rv1848	ureA	Urease gamma subunit ureA (Urea amidohydrolase)	NE	0	-3.675		NE	0	-0.403611
BCG_1885	Rv1849	ureB	Urease beta subunit ureB	NE	0	-4.58333		NE	0	-1.55778
BCG_1886	Rv1850	ureC	Urease alpha subunit ureC	NE	2	-1.005		NE	1	-2.40528
BCG_1887	Rv1851	ureF	Urease accessory protein uref	NE	0	-3.17		NE	0	-1.68583
BCG_1888	Rv1852	ureG	Urease accessory protein ureG	NE	0	0.508333		NE	0	-1.71972
BCG_1889	Rv1853	ureD	Probable urease accessory protein ureD	NE	0	-3.44833		NE	0	-3.72139
BCG_1890c	Rv1854c	ndh	Probable NADH dehydrogenase ndh	GD	2	-3.33		NE	2	-4.25306
BCG_1891c	Rv1855c		Possible oxidoreductase	GA	2	-3.12167		NE	1	-1.49694
BCG_1892c	Rv1856c		Possible oxidoreductase	GA	0	-3.58833		NE	0	-3.75444
BCG_1893	Rv1857	modA	Probable molybdate-binding lipoprotein modA	GA	0	-1.495		NE	0	-2.08722
BCG_1894	Rv1858	modB	PRobable molbdenum-transport integral membrane	NE	0	-1.27		NE	2	-3.15333
BCG_1895	Rv1859	modC	Probable molybdenum-transport ATP-binding	NE	1	-0.78		NE	1	-2.08278
BCG_1896	Rv1860	apa	alanine and proline rich secreted protein apa	NE	1	-3.53167		NE	1	-1.98472
BCG_1897	Rv1861		Probable conserved transmembrane protein	NE	0	-2.63833		NE	0	-2.66222
BCG_1898	Rv1862	adhA	Probable alcohol dehydrogenase adhA	NE	1	0.288333		NE	1	-1.3175
BCG_1899c	Rv1863c		Probable conserved integral membrane protein	NE	1	-1.75		NE	0	-2.27139
BCG_1900c	Rv1864c		Conserved hypothetical protein	NE	1	-0.778333		NE	0	-0.0194444
BCG_1901c	Rv1865c		Probable short-chain type dehydrogenase	NE	1	-1.315		NE	0	0.343333
BCG_1902	Rv1866		Conserved hypothetical protein	NE	0	0.991667		GD	0	-1.01833
BCG_1903	Rv1867		Conserved hypothetical protein	NE	1	-0.17		NE	3	-3.60778
BCG_1904	Rv1868		Conserved hypothetical protein	NE	1	-0.806667		NE	0	-0.130278
BCG_1905c	Rv1869c		Probable reductase	NE	0	0.691667		NE	1	-2.34583
BCG_1906c	Rv1870c		Conserved hypothetical protein	NE	2	-1.565		NE	0	-2.98639
BCG_1907c	Rv1871c		Conserved hypothetical protein	NE	1	-1.87833		NE	0	-3.26139
BCG_1908c	Rv1872c	lldD2	Possible L-lactate dehydrogenase (cytochrome)	NE	1	-1.35667		NE	0	-4.42417
BCG_1909	Rv1873		Conserved hypothetical protein	GA	3	-3.81833		NE	0	-0.0752778
BCG_1910	Rv1874		Hypothetical protein	GA	1	-1.39167		NE	0	-0.589444
BCG_1911	Rv1875		Conserved hypothetical protein	GA	0	-1.37667		NE	0	-3.56833
BCG_1912	Rv1876	bfrA	Probable bacterioferritin bfrA	GA	0	0.593333		NE	0	-3.14556
BCG_1913	0		Probable conserved integral membrane protein	GA	0	0.456667		NE	0	-1.15028
BCG_1914	Rv1877		Probable conserved integral membrane protein	GA	0	0.2		NE	0	-0.966389
BCG_1915	Rv1878	glnA3	Probable glutamine synthetase glnA3	GA	1	-2.10167		NE	1	-2.2825
BCG_1916	Rv1879		Conserved hypothetical protein	GA	1	-0.646667		NE	1	-2.85833
BCG_1917c	Rv1880c	cyp140	Probable cytochrome p450 140 CYP140	GA	1	-1.29833		NE	0	-0.844167
BCG_1918c	Rv1881c	lppE	Possible conserved lipoprotein lppE	GA	0	-1.47833		NE	0	-2.34083
BCG_1919c	Rv1882c		Probable short-chain type	GA	0	-0.0383333		NE	1	-1.14806
BCG_1920c	Rv1883c		Conserved hypothetical protein	GA	2	-2.89		NE	0	-1.93611
BCG_1921c	Rv1884c	rpfC	Probable resuscitation-promoting factor rpfC	NE	0	-0.693333		NE	0	-0.281667
BCG_1922c	Rv1885c		Conserved hypothetical protein	NE	3	-3.30667		NE	1	-2.24
BCG_1923c	Rv1886c	fbpB	secreted antigen 85-B fbpB	NE	1	-1.89333		NE	0	-0.138056
BCG_1924	Rv1887		Hypothetical protein	NE	1	-1.78333		GD	1	-1.15778
BCG_1925c	0		Possible transmembrane protein	GA	0	-0.07		NE	1	-0.275
BCG_1926c	0		Conserved hypothetical protein	GA	0	0		N/A	0	0
BCG_1927c	0		Conserved hypothetical protein	GA	0	-3.83667		NE	0	-8.72806
BCG_1928c	Rv1890c		Hypothetical protein	GA	2	-2.36833		NE	0	-0.996111
BCG_1929	Rv1891		Conserved hypothetical protein	GA	0	-1.49833		NE	0	-0.625278
BCG_1930	Rv1892		Probable membrane protein	GA	1	-1.985		NE	0	-3.13528
BCG_1931	Rv1893		Conserved hypothetical protein	GA	0	0		N/A	0	0
BCG_1932c	Rv1894c		Conserved hypothetical protein	GA	1	-1.505		NE	0	0.1575
BCG_1933	0		Possible dehydrogenase [first part]	NE	0	-1.66		NE	0	-1.395
BCG_1934	Rv1895		Possible dehydrogenase [second part]	NE	3	-4.42667		NE	0	-0.769167
BCG_1935c	Rv1896c		Conserved hypothetical protein	NE	2	-3.185		NE	1	-2.11417
BCG_1936c	Rv1897c		Conserved hypothetical protein	NE	0	-4.725		NE	0	-1.45972
BCG_1937	Rv1898		Conserved hypothetical protein	NE	0	-0.851667		NE	0	0
BCG_1938c	Rv1899c	lppD	Possible lipoprotein lppD	NE	1	0.0516667		NE	0	-0.242778
BCG_1939c	Rv1900c	lipJ	Probable lignin peroxidase lipJ	NE	2	-2.60667		NE	1	-1.18139
BCG_1940	Rv1901	cinA	Probable cinA-like protein cinA	NE	2	-2.705		NE	1	-2.52194
BCG_1941c	Rv1902c	nanT	Probable sialic acid-transport integral membrane	GA	1	-1.635		NE	2	-2.57861
BCG_1942	Rv1903		Probable conserved membrane protein	GA	0	-0.511667		NE	0	-3.53722
BCG_1943	Rv1904		Conserved hypothetical protein	GA	0	-0.333333		NE	0	-0.830278
BCG_1944c	Rv1905c	aao	Putative D-amino acid oxidase aao	NE	3	-2.705		NE	0	-0.798889
BCG_1945c	Rv1906c		Conserved hypothetical protein	NE	0	-1.065		NE	0	0.316944
BCG_1946c	Rv1907c		Hypothetical protein	NE	0	-1.145		NE	0	-4.04556
BCG_1947c	Rv1908c	katG	Catalase-peroxidase-peroxynitritase T katG	NE	6	-7.74667		NE	6	-8.43944
BCG_1948c	Rv1909c	furA	Ferric uptake regulation protein furA	NE	2	-3.60833		NE	0	-1.87417
BCG_1949c	Rv1910c		Probable exported protein	NE	1	-1.40833		NE	0	-0.605833
BCG_1950c	Rv1911c	lppC	Probable lipoprotein lppC	NE	1	-3.765		NE	0	-0.497778
BCG_1951c	Rv1912c	fadB5	Possible oxidoreductase fadB5	NE	0	-0.0316667		NE	0	-1.22306
BCG_1952	Rv1913		Conserved hypothetical protein	NE	2	-2.39667		NE	0	-3.17
BCG_1953c	Rv1914c		Hypothetical protein	NE	1	-3.29		NE	0	-2.75167
BCG_1954	Rv1916	aceA	Probable isocitrate lyase aceA	NE	6	-5.45167		NE	2	-2.52972
BCG_1955c	Rv1917c	PPE34	PPE family protein	ES	0	0.0366667		ES	0	-0.458333
BCG_1956c		PPE35b	PPE family protein	NE	2	-2.845		GA	0	0.3275
BCG_1957c	Rv1918c	PPE35a	PPE family protein	NE	1	-0.79		NE	0	-0.902222
BCG_1958c	Rv1919c		Conserved hypothetical protein	GA	0	-6.79667		NE	0	-0.575556
BCG_1959	Rv1920		Probable membrane protein	GA	0	-0.358333		NE	0	-2.97139
BCG_1960c	Rv1921c	lppF	Probable conserved lipoprotein lppF	GA	0	0.186667		NE	0	-1.08806
BCG_1961	Rv1922		Probable conserved lipoprotein	GA	1	-0.961667		NE	0	-0.378333
BCG_1962	Rv1923	lipD	Probable lipase lipD	GA	0	0.0516667		NE	2	-3.85722
BCG_1963c	Rv1924c		Hypothetical protein	NE	2	-2.68667		NE	0	-1.99111
BCG_1964	Rv1925	fadD31	Probable acyl-CoA ligase fadD31	NE	2	-1.38333		NE	1	-1.32056
BCG_1965c	Rv1926c	mpt63	Immunogenic protein mpt63	NE	0	-0.226667		NE	0	0.0280556
BCG_1966	Rv1927		Conserved hypothetical protein	NE	1	-0.473333		NE	0	-0.0516667
BCG_1967c	Rv1928c		Probable short-chain type	NE	1	-1.92333		NE	0	-0.566944
BCG_1968c	Rv1929c		Conserved hypothetical protein	NE	0	-0.976667		NE	0	-3.225
BCG_1969c	Rv1930c		Conserved hypothetical protein	NE	0	1.085		NE	0	-1.56944
BCG_1970c	Rv1931c		Probable transcriptional regulatory protein	NE	0	-2.61833		NE	0	-2.35083
BCG_1971	Rv1932	tpx	Probable thiol peroxidase tpx	NE	1	-1.735		NE	0	-1.67222
BCG_1972c	Rv1933c	fadE18	Probable acyl-CoA dehydrogenase fadE18	NE	2	-2.06167		GD	0	-0.981389
BCG_1973c	Rv1934c	fadE17	Probable acyl-CoA dehydrogenase fadE17	NE	0	-0.106667		GD	0	-1.61
BCG_1974c	Rv1935c	echA13	Possible enoyl-CoA hydratase echA13	NE	2	-2.55333		GD	0	-1.69
BCG_1975	Rv1936		Possible monooxygenase	NE	1	-0.37		NE	2	-3.17139
BCG_1976	Rv1937		Possible oxygenase	NE	0	-0.746667		GD	1	-1.92222
BCG_1977	Rv1938	ephB	Probable epoxide hydrolase ephB	NE	3	-3.30167		NE	1	-2.21444
BCG_1978	Rv1939		Probable oxidoreductase	NE	0	-3.85833		NE	0	-2.32
BCG_1979	Rv1940	ribA1	Probable Riboflavin biosynthesis protein ribA1	NE	0	-1.16667		NE	1	-0.539722
BCG_1980	Rv1941		Probable short-chain type	NE	0	-3		NE	0	0
BCG_1981c	Rv1942c		Conserved hypothetical protein	NE	0	0.478333		NE	0	0
BCG_1982c	Rv1943c		Conserved hypothetical protein	NE	0	-2.70333		NE	0	-4.29806
BCG_1983c	Rv1944c		Conserved hypothetical protein	NE	0	-3.19167		NE	0	-1.50611
BCG_1984	Rv1945		Conserved hypothetical protein	ES	0	-2.81		ES	0	-2.68056
BCG_1985c	Rv1946c	lppG	Possible lipoprotein	NE	0	-1.82		NE	0	-2.14278
BCG_1986	Rv1947		Hypothetical protein	NE	0	-2.675		NE	0	1.16389
BCG_1987c	Rv1948c		Hypothetical protein	NE	1	-1.40167		NE	0	-0.768333
BCG_1988c	0		Conserved hypothetical protein	GA	1	-1.98333		NE	0	-1.09111
BCG_1989c	Rv1950c		Conserved hypothetical protein	GA	2	-3.63667		NE	0	-2.21278
BCG_1990c	Rv1951c		Conserved hypothetical protein	GA	0	-0.045		NE	0	-2.23778
BCG_1991	Rv1952		Conserved hypothetical protein	GA	0	-4.25833		NE	0	-4.57611
BCG_1992	Rv1953		Conserved hypothetical protein	GA	1	-2.095		NE	0	-1.98667
BCG_1993c	Rv1954c		Hypothetical protein	GA	1	-0.8		NE	0	-0.205556
BCG_1994	Rv1955		Hypothetical protein	GA	1	-2.725		NE	0	-1.77556
BCG_1995	Rv1956		Possible transcriptional regulatory protein	GA	0	-2.10167		NE	0	-2.77389
[truncated: 1,990 more rows]

## Sheet: Mycobactin
				BCG Danish				BCG Pasteur
BCG locus	H37Rv Ortholog	Tuberculist annotation	Function	Essentiality in Input library	No of cattle with significant change	Average log2 Fold Change		Essentiality in Input library	No of cattle with significant change	Average log2 Fold Change
BCG_0489c	Rv0450c	mmpL4	Probable conserved transmembrane transport	NE	4	-2.415		ES	1	-2.75194
BCG_0490c	Rv0451c	mmpS4	Probable conserved membrane protein mmpS4	NE	5	-6.04667		NE	0	-1.30361	Double mmpS4/mmpS5 when complemented with mmpS5 attenuated in mice (Wells, 2013)
BCG_0725c	Rv0676c	mmpL5	Probable conserved transmembrane transport	GA	0	-0.34		NE	0	-1.08972
BCG_0726c	Rv0677c	mmpS5	Possible conserved membrane protein mmpS5	GA	0	0.805		NE	0	-3.51806	Double mmpS4/mmpS5 when complemented with mmpS4 attenuated in mice (Wells, 2013)
BCG_1408	Rv1346	mbtN	Possible acyl-CoA dehydrogenase fadE14	NE	3	-2.24667		GD	0	-0.145278	No obvious iron attenuation, results in unsaturated mycobactin (Madigan, 2015)
BCG_1409c	Rv1347c	mbtK	Conserved hypothetical protein	NE	2	-7.725		GD	0	-3.14944	Mutant can't scavenge iron in low iron media (Madigan, 2015)
BCG_2391c	Rv2377c	mbtH	Putative conserved protein mbtH	NE	0	-5.33		NE	0	0
BCG_2392c	Rv2378c	mbtG	Lysine-N-oxygenase mbtG	NE	4	-6.10333		GA	0	-6.62778	Required for mycobactin synthesis (Madigan, 2012)
BCG_2393c	Rv2379c	mbtF	Peptide synthetase mbtF	NE	5	-4.855		NE	3	-7.65861
BCG_2394c	Rv2380c	mbtE	Peptide synthetase mbtE	NE	6	-7.24		NE	5	-6.03583	Can't synthesis mycobactin, attenuated in guinea pigs (Reddy, 2013)
BCG_2395c	Rv2381c	mbtD	Polyketide synthetase mbtD	NE	6	-5.57167		NE	2	-4.95444
BCG_2396c	Rv2382c	mbtC	Polyketide synthetase mbtC	NE	4	-6.16		NE	0	-6.38833
BCG_2397c	Rv2383c	mbtB	Phenyloxazoline synthase mbtB	NE	6	-6.62		NE	3	-5.8275	Can't scavenge in iron in low Fe media and attenuated in THP-1s (
BCG_2398	Rv2384	mbtA	Bifunctional enzyme mbtA: salicyl-AMP ligase +	NE	6	-6.60833		NE	0	-7.02639
BCG_2400c	Rv2386c	mbtI	Putative isochorismate synthase mbtI	NE	1	-1.995		NE	0	-3.90194

## Sheet: Mycolipids
				BCG Danish				BCG Pasteur
BCG locus	H37Rv Ortholog	Tuberculist annotation	Function	Essentiality in Input library	No of cattle with significant change	Average log2 Fold Change		Essentiality in Input library	No of cattle with significant change	Average log2 Fold Change
PIM, LM and LAM
BCG_0273c	Rv0236c	aftD	membrane protein, putative	ES	0	0.608333		ES	0	0
BCG_1220	Rv1159	pimE	membrane protein, putative	ES	0	-1.59333		ES	0	-1	No conversion of PIM4 to PIM5 in M. smegmatis (Morita, 2006)
BCG_1228	Rv1166	lpqW	LpqW	ES	0	0.695		ES	0	0
BCG_1520c	Rv1459c	Rv1459c	POSSIBLE CONSERVED INTEGRAL MEMBRANE PROTEIN	ES	0	-0.546667		GD	0	-2.21889
BCG_1618c	Rv1565c	Rv1565c	conserved membrane protein ML1213	ES	0	0.83		GD	0	0	No Manose cap in M.marinum(Driessen, 2010)
BCG_1673c	Rv1635c	Rv1635c	conserved membrane protein ML1389	NE	3	-1.525		GA	0	-0.429722	No Manose cap (Dinadayala, 2006)
BCG_2070c	Rv2051c	ppm1	apolipoprotein n-acyltransferase Lnt/dolichol-phosphate-mannosyl transferase Dpm1	ES	2	-0.983333		ES	0	-1.60917
BCG_2189	Rv2174	mptA	Possible conserved integral membrane protein	ES	0	-3.09333		ES	0	0.00416667
BCG_2196	Rv2181	Rv2181	membrane protein, putative	GA	0	3.96		GA	0	0.391667	No Manose cap (Kaur, 2008)
BCG_2204c	Rv2188c	pimB	Predicted glycosyltransferases	ES	0	0		ES	0	0
BCG_2635c	Rv2610c	pimA	Phosphatidylinositol alpha-mannosyltransferase	ES	0	0		ES	0	0
BCG_2636c	Rv2611c	Rv2611c	Lauroyl/myristoyl acyltransferase	ES	0	-1		ES	0	0
BCG_2637c	Rv2612c	pgsA1	PgsA	GA	0	0		ES	0	0
BCG_2686	Rv2673	aftC	membrane protein, putative	ES	0	-4		ES	0	-2.17833
BCG_3855	Rv3793	embC	INTEGRAL MEMBRANE INDOLYLACETYLINOSITOL ARABINOSYLTRANSFERASE EMBC (ARABINOSYLINDOLYLACETYLINOSITOL SYNTHASE)	ES	0	-0.926667		ES	0	-2.22167
PGL, pDIM locus
BCG_0129	Rv0096	PPE1	PPE FAMILY PROTEIN	ES	0	-0.791667		GD	0	-1.94944	In Rv0097 operon
BCG_0130	Rv0097	Rv0097	Taurine catabolism dioxygenase TauD, TfdA family superfamily	NE	4	-2.58667		NE	4	-3.88694	No PDIM or PGL(Hotter, 2005)
BCG_0131	Rv0098	fcoT	thioesterase type III FcoT	NE	3	-4.37833		GD	0	0.482222	In Rv0097 operon
BCG_0132	Rv0099	fadD10	FkbB	NE	0	-0.621667		NE	2	-3.05417	In Rv0097 operon
BCG_0133	Rv0100	Rv0100	Phosphopantetheine attachment site, putative	NE	0	-1.13333		NE	0	-1.32139	In Rv0097 operon
BCG_0134	Rv0101	nrp	PstA	NE	1	-0.706667		NE	0	-0.312222	In Rv0097 operon
BCG_1704	Rv1665	pks11	polyketide synthase	NE	1	-1.48833		NE	1	-1.28583	No PDIM (Waddell, 2005)
BCG_2067c	Rv2048c	pks12	polyketide synthase	ES	2	-1.795		GD	1	-2.42472	Produces mycoketide (Matsunaga, 2004)
BCG_2950	Rv2928	tesA	thioesterase	GD	1	-1.92667		GA	0	-4.635	Very little PDIM or PGL (Chavadi, 2011)
BCG_2952	Rv2930	fadD26	FATTY-ACID-CoA LIGASE FADD26 (FATTY-ACID-COA SYNTHETASE) (FATTY-ACID-CoA SYNTHASE)	NE	1	-1.5		GA	2	-4.14583	Very little PDIM (2%) but 31 % PGL (Yu, 2012)
BCG_2953	Rv2931	ppsA	Phenolpthiocerol synthesis polyketide synthase ppsA	NE	0	0.303333		GA	3	-3.73389	Required for PDIM and PGL (Yu, 2012)
BCG_2954	Rv2932	ppsB	Phenolpthiocerol synthesis polyketide synthase ppsB	NE	0	-0.253333		GA	3	-4.15861	Required for PDIM and PGL (Azad, 1997)
BCG_2955	Rv2933	ppsC	polyketide synthase	NE	0	-0.206667		GA	3	-3.60583	Required for PDIM and PGL (Azad, 1997)
BCG_2956	Rv2934	ppsD	PHENOLPTHIOCEROL SYNTHESIS TYPE-I POLYKETIDE SYNTHASE PPSD	NE	0	1.35333		GA	3	-3.72194	Required for PDIM and PGL (Yu, 2012)
BCG_2957	Rv2935	ppsE	PHENOLPTHIOCEROL SYNTHESIS TYPE-I POLYKETIDE SYNTHASE PPSE	NE	0	0.498333		GA	2	-3.99028	Required for PDIM and PGL (Yu, 2012)
BCG_2958	Rv2936	drrA	daunorubicin resistance protein drrA	GA	0	-0.0333333		ES	0	0
BCG_2959	Rv2937	drrB	ABC transporter efflux protein, DrrB family	GA	0	-0.79		ES	0	0	No PDIM secretion (Camacho et al., 1999, 2001; Waddell et al., 2005)
BCG_2960	Rv2938	drrC	ABC transporter efflux protein, DrrB family	GA	1	-0.758333		ES	0	0	Less PDIM and confined to cytosol (Chavadi, 2001)
BCG_2961	Rv2939	papA5	Possible conserved polyketide synthase associated protein papA5	GA	1	-0.996667		GA	2	-3.29556	Required for PGL (Chavadi, 2012)
BCG_2962c	Rv2940c	mas	mycocerosate synthase	NE	0	0.296667		GA	3	-3.46389	Required for PDIM and PGL (Yu, 2012)
BCG_2963	Rv2941	fadD28	FATTY-ACID-CoA LIGASE FADD28 (FATTY-ACID-CoA SYNTHETASE) (FATTY-ACID-CoA SYNTHASE)	GA	0	-0.686667		GA	2	-4.09111	Required for PDIM and PGL (Yu, 2012)
BCG_2964	Rv2942	mmpL7	Putative membrane protein mmpL7	GA	0	0.243333		ES	0	-2.9325	PDIM confined to cytosol (Chavadi, 2001)
BCG_2965	Rv2943	Rv2943	Tpase1	GA	0	0.176667		NE	0	0.28
BCG_2967c	Rv2945c	lppX	22 kDa protein	GA	1	-2.26833		NE	0	0	Required for PDIM release from cell wall (Sulzenbacher, 2006)
BCG_2968c	Rv2946c	pks1	polyketide synthase	NE	0	-0.0783333		NE	0	-1.57444	Required for PGL, but does not affect PDIM production(Constant, 2002)
BCG_2969c	Rv2948c	fadD22	pks002a	GA	0	0.51		GA	0	-1.15139	Produce PDIM but no PGL (Ferreras et al., 2007)
BCG_2970c	Rv2949c		Conserved hypothetical protein	NE	3	-2.51167		GD	0	-1.80556
BCG_2971c	Rv2950c	fadD29	acyl-CoA synthase	NE	1	-1.27333		NE	1	-2.48361	Produce PDIM but no PGL (Siméone et al., 2010)
BCG_2972c	Rv2951c	Rv2951c	coenzyme F420-dependent N5, N10-methylenetetrahydromethanopterin dehydrogenase homolog	NE	1	-1.56		NE	1	-2.47556	Altered PDIM and PGL (Siméone, 2007)
BCG_2973	Rv2952	Rv2952	methyltransferase	NE	3	-3.48667		NE	1	-3.44861	Altered PDIM and PGL (Siméone, 2007)
BCG_2974	Rv2953	Rv2953	u0002m	NE	2	-2.17667		NE	1	-1.21667	Altered PDIM and PGL (Siméone, 2007)
BCG_2975c	Rv2954c	Rv2954c	conserved hypothetical protein	GA	1	-0.978333		NE	1	-1.19389	Altered PGL (Siméone, 2013)
BCG_2976c	Rv2955c	Rv2955c	methyltransferase, FkbM family domain protein	NE	1	-0.386667		NE	0	-0.315833	Altered PGL (Siméone, 2013)
BCG_2977	Rv2956	Rv2956	gsc	NE	0	-6.19		GD	0	-1.69833	Altered PGL (Siméone, 2013)
BCG_2978	Rv2957	Rv2957	glycosyl transferase, group 2 family protein domain protein	GA	0	0.353333		GA	0	-0.38	Altered PGL (Siméone, 2013)
BCG_2980c	Rv2959c	Rv2959c	Cephalosporin hydroxylase superfamily	NE	5	-4.9		NE	0	-4.35222	Altered PGL (Siméone, 2013)
BCG_2982	Rv2961	Rv2961	conserved hypothetical protein	NE	0	-2.50333		NE	0	-2.52778
BCG_2983c	Rv2962c	Rv2962c	u0002ja	NE	2	-1.30167		NE	0	-0.106389	Altered PGL (Siméone, 2013)
Sulfolipid
BCG_3882c	Rv3820c	papA2	POSSIBLE CONSERVED POLYKETIDE SYNTHASE ASSOCIATED PROTEIN PAPA2	NE	1	-0.601667		NE	0	-0.0766667	No SL-1 synthesis (Kumar 2007)
BCG_3883	Rv3821	sap	Lepb1170_F2_64 protein	GA	0	0.16		GA	0	-0.411667	Required for SL-1 transport (Seeliger, 2012)
BCG_3885	Rv3822	chp1	Lepb1170_F3_112 protein	NE	1	-1.00833		NE	1	-1.56861	No SL-1 synthesis (Seeliger, 2012)
BCG_3886c	Rv3823c	mmpL8	conserved large membrane protein mmpL10	NE	0	-0.218333		NE	1	-1.9425	Very low amounts of Sl-1 (ref), Required for SL-1 transport (Seeliger, 2012)
BCG_3887c	Rv3824c	papA1	papA1	NE	1	-1.89167		NE	0	-0.237778	No SL-1 synthesis (Kumar 2007)
BCG_3888c	Rv3825c	pks2	Pks2	NE	0	-0.466667		NE	2	-1.18167	No SL-1 synthesis (Sirakova, 2001)
BCG_3889	Rv3826	fadD23	FATTY-ACID-CoA LIGASE FADD28 (FATTY-ACID-CoA SYNTHETASE) (FATTY-ACID-CoA SYNTHASE)	NE	1	-1.20167		NE	0	-2.52444	No SL-1 production (Lynnett, 2007)
TDM, TMM
BCG_0163c	Rv0129c	fbpC	Antigen 85-C precursor (85C) (Antigen 85 complex C) (Ag85C) (Mycolyltransferase 85C) (Fibronectin-binding protein C)	GD	5	-5.66167		GD	0	0	Less TDM (Katti, 2008)
BCG_0510c	Rv0470c	pcaA	Mycolic acid synthase	NE	3	-3.65		NE	0	-5.84167
BCG_0546c	Rv0503c	cmaA2	cyclopropane-fatty-acyl-phospholipid synthase 2	NE	1	-0.656667		GA	0	-0.495833	Altered mycolic acid (Clickman, 2001)
BCG_0691c	Rv0642c	mmaA4	methoxy mycolic acid synthase 4	GA	5	-6.25167		ES	0	-4.16722	Altered mycolic acid (Dao, 2008)
BCG_0692c	Rv0643c	mmaA3	methoxy mycolic acid synthase 3	GA	3	-2.94167		NE	0	-0.174722	Altered mycolic acid (Yuan, 2008)
BCG_0693c	Rv0644c	mmaA2	methoxy mycolic acid synthase 2	GA	2	-2.46167		NE	0	0.0113889	Altered mycolic acid, but complemented in part by cma2 (Barkan, 2010)
BCG_0694c	Rv0645c	mmaA1	methoxy mycolic acid synthase 1	GA	0	-0.885		NE	2	-2.78083
BCG_1247c	Rv1185c	fadD21	FadD21_2	NE	0	-0.381667		NE	1	-1.91889
BCG_1923c	Rv1886c	fbpB	Antigen 85-B precursor (85B) (Extracellular alpha-antigen) (Antigen 85complex B) (Ag85B) (Mycolyl transferase 85B)(Fibronectin-binding protein B) (30 kDa extracellular protein)	NE	1	-1.89333		NE	0	-0.138056	Less TDM but more TMM (Armitage 2000)
BCG_3865c	Rv3803c	fbpD	MPT51/MPB51 antigen precursor	NE	2	-2.17333		NE	1	-2.415	No enzymatic activity (Puech, 2002)
BCG_3866c	Rv3804c	fbpA	Antigen 85-A precursor (85A) (Antigen 85 complex A) (Ag85A) (Mycolyltransferase 85A) (Fibronectin-binding protein A)	GD	0	0.283333		ES	0	0	Less TDM but more TMM (Armitage 2000; Katti, 2008), attenuated in THP-1
PAT
BCG_1243	Rv1181	pks4	mycocerosic acid synthase	NE	1	-1.09333		GD	1	-2.61361	No PAT synthesis (Dubey, 2002)
BCG_1244	Rv1182	papA3	PapA3_1	NE	2	-2.09833		GD	2	-2.57194	No PAT synthesis (Hatzios, 2009)
BCG_1245	Rv1183	mmpL10	conserved large membrane protein mmpL10	GD	1	-0.498333		GD	1	-4.71778	KO leads to a build-up of DAT inside the cells and the formation of a novel polymethyl-branched fatty acids normally found in sulfolipids at cell surface (Belardinelli, 2014)
BCG_1247c	Rv1185c	fadD21	FadD21_2	NE	0	-0.381667		NE	1	-1.91889
BCG_1295	Rv1235	lpqY	LpqY	NE	5	-6.66		NE	2	-5.26694	Cannot recycle trehalose, no change to lipid profile (Kalscheuer, 2010)
BCG_1296	Rv1236	sugA	SugA	NE	6	-7.03667		GD	4	-5.05694
BCG_1297	Rv1237	sugB	SugB	NE	5	-8.09167		ES	0	-8.21306
BCG_1298	Rv1238	sugC	SugC	NE	6	-8.07167		NE	0	-6.03694	Cannot recycle trehalose, no change to lipid profile (Kalscheuer, 2010)

## Sheet: Carbohydrate transport
				BCG Danish				BCG Pasteur
BCG locus	H37Rv Ortholog	Tuberculist annotation	Function	Essentiality in Input library	No of cattle with significant change	Average log2 Fold Change		Essentiality in Input library	No of cattle with significant change	Average log2 Fold Change
BCG_1291c	Rv1231c		Probable membrane protein	NE	1	-6.27167	0	NE	0	0
BCG_1292c	Rv1232c		Conserved hypothetical protein	NE	3	-5.455	0	NE	0	-4.76111
BCG_1293c	Rv1233c		Conserved hypothetical membrane protein	NE	4	-6.12167	0	NE	1	-2.4575
BCG_1294	Rv1234		Probable transmembrane protein	NE	2	-4.38	0	NE	0	-1
BCG_1295	Rv1235	lpqY	Probable sugar-binding lipoprotein lpqY	NE	5	-6.66	0	NE	2	-5.26694
BCG_1296	Rv1236	sugA	Probable sugar-transport integral membrane	NE	6	-7.03667	0	GD	4	-5.05694
BCG_1297	Rv1237	sugB	Probable sugar-transport integral membrane	NE	5	-8.09167	0	ES	0	-8.21306
BCG_1298	Rv1238	sugC	Probable sugar-transport ATP-binding protein ABC	NE	6	-8.07167	0	NE	0	-6.03694
BCG_2057c	Rv2038c		Probable sugar-transport ATP-binding protein ABC	NE	3	-3.51667	0	NE	0	-3.50917
BCG_2058c	Rv2039c		Probable sugar-transport integral membrane	NE	3	-3.86833	0	NE	0	-3.92833
BCG_2059c	Rv2040c		Probable sugar-transport integral membrane	NE	2	-2.48167	0	NE	1	-1.08111
BCG_2060c	Rv2041c		Probable sugar-binding lipoprotein	NE	5	-5.785	0	NE	2	-3.45806

## Sheet: Cholesterol
				BCG Danish				BCG Pasteur
BCG locus	H37Rv Ortholog	Tuberculist annotation	Function	Essentiality in Input library	No of cattle with significant change	Average log2 Fold Change		Essentiality in Input library	No of cattle with significant change	Average log2 Fold Change		Identified as required for cholesterol metabolism (Griffin, 2011)
Cholestrol catabolism (van der Geize, 2007 and Kendal, 2007)
BCG_3479c	Rv3409c	choD	cholesterol oxidase choD	GA	0	-0.146667		NE	1	-0.598056		-	Not required for cholestrol metabolism but mutants less able to survive in macrophages (Klink, 2013)
BCG_1166c	Rv1106c	Rv1106c	cholesterol dehydrogenase	NE	2	-1.34167		NE	1	-2.81028		-	Required for cholestrol catabolism but not in macrophages or in guinea pigs (Yang, 2011)
BCG_3556c	Rv3492c	Rv3492c	conserved hypothetical protein	NE	1	-1.14833		GA	0	-1.76944		YES
BCG_3557c	Rv3493c	Rv3493c	conserved hypothetical protein	NE	0	0.21		GA	0	-0.143333		YES
BCG_3558c	Rv3494c	mce4F		NE	0	0.615		GA	0	-0.15		YES	mce4 operon, mutants have lower cholestrol uptake and attenuated in macrophages and in mice (Pandey, 2008)
BCG_3559c	Rv3495c	lprN	LprN	GA	0	0.718333		GA	0	-0.735833		YES
BCG_3560c	Rv3496c	mce4D	virulence factor mce family protein	GA	0	0.785		GA	0	-0.235		YES
BCG_3561c	Rv3497c	mce4C	virulence factor mce family protein	GA	1	-0.77		GA	2	-4.21972		YES
BCG_3562c	Rv3498c	mce4B	virulence factor Mce family protein	GA	2	-1.81		GA	0	-1.455		YES
BCG_3563c	Rv3499c	mce4A	Mce4	GA	1	-0.466667		GA	0	-0.539444		YES
BCG_3564c	Rv3500c	yrbE4B	conserved membrane protein yrbE1B	GA	0	0.531667		GA	0	-0.386944		YES
BCG_3565c	Rv3501c	yrbE4A	conserved membrane protein yrbE1A	GA	0	-0.808333		NE	0	-0.481389		YES
BCG_3566c	Rv3502c	Rv3502c	3-oxoacyl-(acyl-carrier-protein) reductase	NE	5	-7.21		NE	0	-6.93167		YES
BCG_3567c	Rv3503c	fdxD	fusion protein (extradiol dioxygenase large subunit + ferredoxin)	NE	0	-2.02		NE	0	-0.353333		-
BCG_3568	Rv3504	fadE26	FadE26_1	NE	1	-0.833333		NE	0	-0.421667		-	Side chain degradation
BCG_3569	Rv3505	fadE27	probable fadE27 protein	NE	3	-2.66167		NE	0	-0.0383333		-	Side chain degradation
BCG_3570	Rv3506	fadD17	FadD17	NE	1	-0.515		NE	1	-2.03861		-	Side chain degradation
BCG_3571	Rv3507	PE_PGRS53	PE family domain protein	GD	0	1.36		NE	1	-2.17194		-
BCG_3572	Rv3508	PE_PGRS54	PE family domain protein	GD	0	-0.156667		NE	0	0.228333		-
BCG_3573c	Rv3509c	ilvX	Thiamine pyrophosphate enzyme, N-terminal TPP binding domain protein	NE	0	-0.311667		NE	0	-0.146667		-
BCG_3574c	Rv3510c	Rv3510c	metal-dependent hydrolase of the TIM-barrel fold	NE	2	-2.38667		NE	0	0.25		-
BCG_3575	Rv3511	PE_PGRS55	PE family domain protein	GD	0	0.61		NE	0	0.293333		-
BCG_3576c	Rv3513c	fadD18	FadD19_1	GD	0	0.618333		NE	0	-0.306944		-
BCG_3578c	Rv3515c	fadD19	FadD19_1	NE	1	-0.93		NE	1	-1.2725		YES	Side chain degradation
BCG_3579	Rv3516	echA19	enoyl-CoA hydratase/isomerase family protein	NE	0	0.778333		NE	0	-3.04278		-
BCG_3580	Rv3517	Rv3517	MAV346	NE	1	-1.245		NE	0	-0.291944		-
BCG_2283	Rv3518c	cyp142	P450 heme-thiolate protein	NE	1	-1.225		NE	2	-3.64639		-	Not required for cholestrol (Ouellet, 2011)
BCG_3583	Rv3519	Rv3519	conserved hypothetical protein	NE	3	-3.42667		NE	0	-2.6875		-
BCG_3584c	Rv3520c	Rv3520c	Luciferase-like monooxygenase superfamily	NE	0	0.2		NE	2	-2.36417		-
BCG_3585	Rv3521	Rv3521	Domain of unknown function domain protein	NE	0	-0.306667		NE	1	-2.11444		-
BCG_3586	Rv3522	ltp4	nonspecific lipid transfer protein	NE	2	-2.95667		NE	1	-1.40056		-
BCG_3587	Rv3523	ltp3	3-ketoacyl-CoA thiolase homolog	NE	2	-2.06167		NE	0	-1.28583		-
BCG_3588	Rv3524	Rv3524	Serine/threonine-protein kinase pknD	NE	0	0.0766667		NE	1	-2.31306		-
BCG_3589c	Rv3525c	Rv3525c	ferripyochelin-binding protein	NE	2	-6.025		NE	0	-2.7325		-
BCG_3590	Rv3526	kshA	terminal oxygenase KshA	NE	2	-1.975		NE	0	0.374167		YES	Ring degradtion, required for growth on cholstrol and attenuated in macrophage growth (Yanmin, 2009)
BCG_3591	Rv3527	Rv3527	conserved hypothetical protein	NE	0	1.23		NE	0	0.378333		-
BCG_3593c	Rv3529c	Rv3529c	conserved hypothetical protein	NE	3	-2.83833		GD	0	-2.01639		-
BCG_3594c	Rv3530c	Rv3530c	3-oxoacyl-[acyl-carrier protein] reductase	NE	4	-5.31667		GD	0	0.085		-
BCG_3595c	Rv3531c	Rv3531c	conserved hypothetical protein	NE	3	-2.795		GD	2	-2.90222		YES
BCG_3596	Rv3532	PPE61	PPE FAMILY PROTEIN	NE	2	-1.97833		NE	0	-0.381667		-
BCG_3597c	Rv3533c	PPE62	probable PPE protein	NE	0	1.47833		NE	0	0.223333		-
BCG_3598c	Rv3534c	hsaF	4-hydroxy-2-oxovalerate aldolase	NE	0	-0.686667		NE	0	-3.2725		YES	Ring degradation
BCG_3599c	Rv3535c	hsaG	acetaldehyde dehydrogenase (acetylating) Rv3535c [similarity]	NE	1	0.0816667		NE	0	-0.630833		-	Ring degradation
BCG_3600c	Rv3536c	hsaE	2-hydroxypenta-2,4-dienoate hydratase	NE	0	-2.96		NE	0	-1.68667		YES	Ring degradation
BCG_3601	Rv3537	kstD	3-ketosteroid 1-dehydrogenase	NE	3	-2.55167		ES	0	-0.623333		YES	Unable to use cholestrol and attenuated in macrophages (Brzezinska, 2013)
BCG_3602	Rv3538	Rv3538	MaoC family protein	NE	2	-2.84167		ES	0	-1.28444		-
BCG_3603	Rv3539	PPE63	PPE family protein	NE	1	-1.355		GD	1	-2.08139		-
BCG_3604c	Rv3540c	ltp2	Ltp2_1	NE	1	-3.085		GD	0	-2.24583		YES	igr region, Side chain degradation, deletion causes toxic cholestrol catabolites, rescued by deletion of mce4 (Chang, 2007; Thomas, 2011)
BCG_3605c	Rv3541c	Rv3541c	conserved hypothetical protein	NE	0	-6.59167		GD	0	0		-
BCG_3606c	Rv3542c	Rv3542c	Actinomycete protein of unknown function (DUF875) family	NE	3	-5.59667		NE	0	-2.90806		YES
BCG_3607c	Rv3543c	fadE29	FadE29	NE	4	-4.99		NE	0	-3.78528		YES		Built up of toxic metabolite (Ouellett, 2010)
BCG_3608c	Rv3544c	fadE28	FadE28	NE	4	-6.275		NE	0	-1.56833		YES
BCG_3609c	Rv3545c	cyp125	P450 heme-thiolate protein	NE	0	-0.605		NE	2	-4.06889		YES		Built up of toxic metabolite (Ouellett, 2010)
BCG_3610	Rv3546	fadA5	FadA5	NE	0	-4.81833		NE	0	-5.24444		YES	Side chain degradation, attenuated in mice but not due to a toxic intermediate (Nesbitt, 2009)
BCG_3611	Rv3547	ddn	Mycobacterium tuberculosis paralogous family 11	NE	2	-3.34167		NE	0	0.728889		-
BCG_3612c	Rv3548c	Rv3548c	oxidoreductase, short-chain dehydrogenase/reductase family	NE	2	-6.13167		NE	0	-4.09139		YES	kstR2 regulon (Kendall, 2010)
BCG_3613c	Rv3549c	Rv3549c	oxidoreductase, short chain dehydrogenase/reductase family	NE	3	-4.49		GD	0	-3.64111		YES
BCG_3614	Rv3550	echA20	EchA20	NE	0	0		GD	0	0		-
BCG_3615	Rv3551	Rv3551	POSSIBLE COA-TRANSFERASE (ALPHA SUBUNIT)	NE	0	-5.04167		GD	0	-3.81		YES
BCG_3616	Rv3552	Rv3552	CoA transferase, beta subunit	NE	0	-3.48167		GD	0	-3.42361		-
BCG_3617	Rv3553	Rv3553	oxidoreductase, 2-nitropropane dioxygenase family	NE	0	-0.731667		NE	0	-2.57194		YES
BCG_3618	Rv3554	fdxB	ring-hydroxylation complex protein 4	NE	0	0.175		NE	1	-1.23167		-
BCG_3619c	Rv3555c	Rv3555c	MAV346	NE	1	-1.08667		NE	2	-2.66889		-
BCG_3620c	Rv3556c	fadA6	FadA6_1	NE	3	-5.98167		NE	2	-5.98		-
BCG_3621c	Rv3557c	Rv3557c	kstR2	NE	3	-4.77667		NE	2	-3.69667		-
BCG_3622	Rv3558	PPE64	PPE family protein	NE	1	-2.39333		NE	0	1.315		-
BCG_3623c	Rv3559c	Rv3559c	oxidoreductase, short chain dehydrogenase/reductase family	NE	0	-2.94667		NE	0	-1.93333		YES
BCG_3624c	Rv3560c	fadE30	FadE30	NE	2	-2.61		NE	0	-3.36056		YES
BCG_3625	Rv3561	fadD3	substrate--CoA ligase	NE	3	-3.115		NE	0	-0.779722		YES
BCG_3626	Rv3562	fadE31	FadE31	GD	0	-3.51167		GD	0	-3.43472		-
BCG_3627	Rv3563	fadE32	FadE32	GD	0	-3.315		GD	0	-2.32		YES
BCG_3628	Rv3564	fadE33	FadE33	NE	0	-3.09667		GD	0	-0.175		YES
BCG_3629	Rv3565	aspB	AspB	NE	0	-1.74833		NE	0	-0.526667		-
BCG_3630c	Rv3566c	nat	Arylamine N-acetyltransferase	NE	2	-1.67		NE	0	-2.37278		-	Reduces mycolic acid synthesis
BCG_3632c	Rv3567c	hsaB	POSSIBLE OXIDOREDUCTASE	NE	1	-4.315		GD	0	-2.74361		-	Ring degradation
BCG_3633c	Rv3568c	hsaC	2,3-dihydroxybiphenyl 1,2-dioxygenase	NE	5	-7.55		GD	0	-3.65056		YES	Required for cholestrol ring catabolism possibly due to toxic intermediate, attenuated in macrophages (Yam, 2009)
BCG_3634c	Rv3569c	hsaD	2-hydroxy-6-oxo-6-phenylhexa-2,4-dienoate hydrolase	NE	2	-4.17		GD	0	-3.28056		YES	Ring degradation
BCG_3635c	Rv3570c	hsaA	POSSIBLE OXIDOREDUCTASE	NE	2	-3.11333		GD	0	-2.90278		YES	Ring degradation
BCG_3636	Rv3571	kshB	oxygenase reductase KshB	NE	2	-2.03333		GD	0	-2.69278		YES	Ring degradtion, required for growth on cholstrol and attenuated in macrophage growth, also abolishes PAT production (Yanmin, 2009)
BCG_3637	Rv3572	conserved hypothetical protein		NE	1	-3.91		NE	0	-4.61333		YES
BCG_3638c	Rv3573c	fadE34	FadE34	NE	1	-0.853333		NE	1	-0.984444		YES
BCG_3639	Rv3574	kstR	transcriptional regulator, TetR family	NE	1	-1.94167		NE	0	-2.69861		-	De-represses much of cholestrol catabolism (Kendal, 2007)

## Sheet: Sulfur and cysteine metabolism
				BCG Danish				BCG Pasteur
BCG locus	H37Rv Ortholog	Tuberculist annotation	Function	Essentiality in Input library	No of cattle with significant change	Average log2 Fold Change		Essentiality in Input library	No of cattle with significant change	Average log2 Fold Change
Cysteine/Methioine metabolism
BCG_0297c	Rv0259c	Rv0259c	chalcone/stilbene synthase family protein	NE	1	-4.24		NE	0	0.0775
BCG_0335c	Rv0295c	stf0		NE	0	-2.05333		NE	0	-4.16278
BCG_0428	Rv0391	metZ	O-succinylhomoserine sulfhydrylase	NE	2	-2.62		NE	2	-2.27222
BCG_3142	Rv0815c	cysA2	Sulfate/thiosulfate import ATP-binding protein cysA(Sulfate-transporting ATPase)	ES	0	-0.79		ES	0	-0.796111	cysA2 and cysA3 not sufficient for S uptake (Wooff, 2002)
BCG_0900	Rv0848	cysK2	POSSIBLE CYSTEINE SYNTHASE A CYSK2 (O-ACETYLSERINE SULFHYDRYLASE) (O-ACETYLSERINE (THIOL)-LYASE)	NE	2	-2.20333		GD	0	-0.537778	Generates cysteine from O-phosphoserine and thiosulfate (Steiner, 2014)
BCG_1135	Rv1077	cbs	cystathionine beta-synthase	NE	0	0.0333333		NE	0	-0.233056
BCG_1137	Rv1079	metB	Cystathionine gamma-synthase (CGS) (O-succinylhomoserine(Thiol)-lyase)	NE	2	-3.63667		GD	0	-3.51694
BCG_1344	Rv1285	cysD	Probable sulfate adenylyltransferase	NE	0	-7.31333		GD	0	-2.32
BCG_1396	Rv1334	Rv1334	Possible hydrolase	GA	0	2.05333		NE	0	-0.4025
BCG_1397	Rv1335	cysO	Sulfur carrier protein CysO	GA	0	2.37333		NE	0	1.84889	Sulfur delivery protein for cysM (O'Leary,2008)
BCG_1398	Rv1336	cysM	Cysteine synthase B (O-acetylserine sulfhydrylase B) (O-acetylserine (Thiol)-lyase B) (CSase B)	GA	1	3.095		NE	0	0.85	Produces cysteine by utilizing O-phosphoserine (OPS) together with a small sulfur delivery protein CysO (Agren, 2008)
BCG_1453	Rv1392	metK	S-adenosylmethionine synthetase	ES	0	0.05		ES	0	0
BCG_1746	Rv1707	Rv1707	sulfate permease family protein	NE	1	-1.565		GA	0	-0.0738889
BCG_1778c	Rv1739c	sulP	sulfate transporter	NE	2	-1.40667		NE	1	-1.07028
BCG_2141c	Rv2124c	metH	5-methyltetrahydrofolate--homocysteine methyltransferase	NE	1	0.08		NE	0	-0.0933333	No attenuation in mice (Smith, 2001)
BCG_2148c	Rv2131c	cysQ	CysQ protein homolog	NE	2	-3.32833		ES	0	2.4	Breaks down PAP to AMP and Pi (Hatzio, 2008), KO is attenuated, has disrupted sulfo-lipid production in TB but no loss of mycothiol (Hatzio, 2011)
BCG_2357	Rv2335	cysE	CysE	NE	0	-2.40167		NE	0	-1.49167
BCG_1345	Rv1286	cysN	CysN/cysC bifunctional enzyme [Includes: Sulfate adenylyltransferasesubunit 1 (Sulfate adenylate transferase) (SAT) (ATP-sulfurylase large subunit); Adenylylsulfate kinase (EC 2.7.1.25) (APSkinase) (ATP adenosine-5-phosphosulfate 3-phosphotransferase)]	NE	5	-4.50667		GD	2	-1.7875
BCG_2356	Rv2334	cysK1	cysteine synthase A	NE	3	-5.30167		NE	0	-1.70028
BCG_2405	Rv2391	sirA	nitrite reductase	NE	6	-7.13333		GD	0	-2.34167
BCG_2406	Rv2392	cysH	CysH_2	NE	3	-5.93333		GD	0	0
BCG_2412c	Rv2397c	cysA1	Sulfate/thiosulfate import ATP-binding protein cysA(Sulfate-transporting ATPase)	NE	4	-6.48167		ES	0	0.311667	Activity is dependant on cysATW expression (Zolotarev, 2008)
BCG_2413c	Rv2398c	cysW	sulfate ABC transporter, permease protein CysW	NE	3	-5.34667		ES	0	-0.681667
BCG_2415c	Rv2400c	subI		NE	4	-4.215		ES	0	0
BCG_2414c	Rv2399c	cysT	sulfate ABC transporter, permease protein CysT	NE	0	1.025		ES	0	0
BCG_2896	Rv2874	cysG	cysG	NE	1	-0.131667		NE	0	-0.526389
BCG_3142	Rv3117	cysA3	Sulfate/thiosulfate import ATP-binding protein cysA(Sulfate-transporting ATPase)	ES	0	-0.79		ES	0	-0.796111	Converts cyanide to thiocyanide (Witholt, 2008). Neither cysA2 and cysA3 are sufficient for S uptake (Wooff, 2002)
BCG_3277c	Rv3248c	sahH	adenosylhomocysteinase	GD	0	-3.27		GD	0	0
BCG_3410	Rv3340	metC	MetC	NE	0	-0.661667		NE	0	-3.88222

## Sheet: ROS
				BCG Danish				BCG Pasteur
BCG locus	H37Rv Ortholog	Tuberculist annotation	Function	Essentiality in Input library	No of cattle with significant change	Average log2 Fold Change		Essentiality in Input library	No of cattle with significant change	Average log2 Fold Change
BCG_0151	Rv0117	oxyS	transcriptional regulator, LysR family	NE	3	-1.335		NE	0	-3.63139
BCG_0471	Rv0432	sodC	Probable periplasmic superoxide dismutase	NE	3	-3.36167		NE	0	-2.09444
BCG_1947c	Rv1908c	katG	Catalase-peroxidase-peroxynitritase T katG	NE	6	-7.74667		NE	6	-8.43944
BCG_1971	Rv1932	tpx	Probable thiol peroxidase tpx	NE	1	-1.735		NE	0	-1.67222
BCG_2241c	Rv2224c	caeA	Probable exported protease	NE	5	-6.10333		GA	0	0.68	Mutant attenuated in mice (Lun. 2007)
BCG_2406	Rv2392	cysH	CysH_2	NE	3	-5.93333		GD	0	0
BCG_2447	Rv2428	ahpC	Alkyl hydroperoxide reductase C protein ahpC	NE	2	-2.59167		NE	0	-2.24333
BCG_3027c	Rv3005c	doxX	Conserved hypothetical protein	NE	2	0.913333		GA	0	-0.697778
BCG_3299	Rv3270	ctpC	Probable metal cation-transporting P-type atpase	NE	1	-2.735		NE	0	-0.500278
BCG_3312	Rv3283	sseA	Probable thiosulfate sulfurtransferase sseA	NE	3	-3.41		NE	1	-2.75056
BCG_3909	Rv3846	sodA	Superoxide dismutase [fe] sodA	ES	0	0.478333		NE	0	0
