# Supplementary material for: Transposon libraries identify novel Mycobacterium bovis BCG genes involved in the dynamic interactions required for BCG to persist during in vivo passage in cattle
Source: BMC Genomics. 2019 May 28;20:431. doi: 10.1186/s12864-019-5791-1 (PMC6540422; doi:10.1186/s12864-019-5791-1)
Supplement: Supplementary file 3 — Differences in in vitro fitness between BCG Danish and BCG Pasteur input libraries. Output from the genomic comparisons of the two input libraries describing relative in vitro fitness between BCG Danish and BCG Pasteur. (XLSX 241 kb) [file 12864_2019_5791_MOESM3_ESM.xlsx]

## Sheet: Danish v Pasteur Input Library
Transposon counts from the BCG Danish and BCG Pasteur input libraries were assessed for differences in fitness between the two strains using TRANSIT's resampling function, with TRR normalisation.
BCG Loci	H37Rv Ortholog	Name	Description	log2 FC	p-value	p-adj
BCG_1844	Rv1810	-	Conserved hypothetical protein	-7.63	0.0001	0.0034
BCG_0160	Rv0126	treS	Trehalose synthase treS	-6.61	0.0026	0.0432
BCG_3027c	Rv3005c	-	Conserved hypothetical protein	-6.33	0.0002	0.006
BCG_1890c	Rv1854c	ndh	Probable NADH dehydrogenase ndh	-5.45	0.0009	0.0185
BCG_2957	Rv2935	ppsE	Phenolpthiocerol synthesis type-I polyketide	-3.44	0.0028	0.0456
BCG_2953	Rv2931	ppsA	Phenolpthiocerol synthesis type-I polyketide	-3.37	0.0001	0.0034
BCG_1679c	Rv1640c	lysX	Possible lysyl-tRNA synthetase 2 lysX	-2.98	0.002	0.0348
BCG_2956	Rv2934	ppsD	Phenolpthiocerol synthesis type-I polyketide	-2.9	0.0031	0.0496
BCG_2043c	-	-	Conserved hypothetical protein	1.98	0.0004	0.0102
BCG_3409c	Rv3339c	icd1	Probable isocitrate dehydrogenase [NADP] icd1	2.32	0.0002	0.006
BCG_2284c	Rv2267c	-	Conserved hypothetical protein	2.42	0.0002	0.006
BCG_3770	Rv3710	leuA	2-isopropylmalate synthase leuA	2.43	0.0027	0.0441
BCG_2984	Rv2963	-	Probable integral membrane protein	2.45	0.0003	0.0083
BCG_2427c	Rv2411c	-	Conserved hypothetical protein	2.47	0.0019	0.0338
BCG_1347	Rv1288	-	Conserved hypothetical protein	2.49	0.0006	0.0138
BCG_2743	Rv2730	-	Hypothetical protein	2.52	0.0018	0.0325
BCG_1617c	Rv1564c	treX	Maltooligosyltrehalose synthase TreX	2.53	0	0
BCG_3934	Rv3871	-	Conserved hypothetical protein	2.55	0.0005	0.0119
BCG_2341c	Rv2320c	rocE	Probable cationic amino acid transport integral	2.58	0.0007	0.0153
BCG_1491	Rv1430	PE16	PE family protein	2.6	0.0002	0.006
BCG_2788c	Rv2771c	-	Conserved hypothetical protein	2.6	0.002	0.0348
BCG_2882c	Rv2860c	glnA4	Probable glutamine synthetase glnA4	2.61	0.0011	0.0216
BCG_2328	Rv2308	-	Conserved hypothetical protein	2.65	0.0005	0.0119
BCG_1076	Rv1019	-	Probable transcriptional regulatory protein	2.69	0.0019	0.0338
BCG_1608	-	mmpS6	Probable conserved membrane protein mmpS6	2.71	0.0022	0.037
BCG_1960c	Rv1921c	lppF	Probable conserved lipoprotein lppF	2.73	0.0004	0.0102
BCG_3302	Rv3273	-	Probable transmembrane carbonic anhydrase	2.73	0.0012	0.0232
BCG_1581	Rv1529	fadD24	Probable fatty-acid-CoA ligase fadD24	2.74	0.0004	0.0102
BCG_1399	Rv1337	-	Probable integral membrane protein	2.77	0.0003	0.0083
BCG_0144	Rv0111	-	Possible transmembrane acyltransferase	2.78	0.0005	0.0119
BCG_2144	Rv2127	ansP1	Probable L-asparagine permease ansP1	2.8	0	0
BCG_0510c	Rv0470c	pcaA	Mycolic acid synthase pcaA	2.8	0.0003	0.0083
BCG_2736	Rv2723	-	Probable conserved integral membrane protein	2.83	0.0001	0.0034
BCG_3181	Rv3158	nuoN	Probable NADH dehydrogenase I (chain N) nuoN	2.88	0.0009	0.0185
BCG_3495	Rv3425, Rv3429	PPE57	PPE family protein	2.9	0.0006	0.0138
BCG_1676	Rv1638	uvrA	Excinuclease ABC, subunit a uvrA	2.95	0	0
BCG_1601c	Rv1548c	PPE21	PPE family protein	2.95	0.0004	0.0102
BCG_1796	-	-	Possible sulfite oxidase	2.95	0.0007	0.0153
BCG_2049c	Rv2030c	-	Conserved hypothetical protein	2.97	0.0002	0.006
BCG_0978c	Rv0926c	-	Conserved hypothetical protein	3.02	0.0015	0.028
BCG_2496c	Rv2476c	gdh	Probable nad-dependent glutamate dehydrogenase	3.04	0	0
BCG_2309c	Rv2293c	-	Conserved hypothetical protein	3.05	0.0004	0.0102
BCG_3877c	Rv3815c	-	Putative acyltransferase	3.07	0.0026	0.0432
BCG_1877c	Rv1841c	-	Conserved hypothetical membrane protein	3.08	0.001	0.0201
BCG_2377	Rv2363	amiA2	Probable amidase amiA2	3.11	0.0029	0.0466
BCG_2408	Rv2394	ggtB	Probable gamma-glutamyltranspeptidase precursor	3.14	0.0001	0.0034
BCG_2875	Rv2855	mtr	Probable mycothiol reductase mtr	3.15	0.0027	0.0441
BCG_0871	Rv0819	-	Conserved hypothetical protein	3.16	0.0007	0.0153
BCG_3375	Rv3310	sapM	Possible acid phosphatase	3.23	0	0
BCG_1975	Rv1936	-	Possible monooxygenase	3.24	0.0004	0.0102
BCG_3578c	Rv3515c	fadD19	Probable fatty-acid-CoA ligase fadD19	3.31	0.0015	0.028
BCG_3780	Rv3720	-	Possible fatty acid synthase	3.34	0	0
BCG_0737	Rv0688	-	Putative ferredoxin reductase	3.37	0.002	0.0348
BCG_3927	Rv3864	-	Conserved hypothetical protein	3.42	0.0011	0.0216
BCG_2093c	Rv2075c	-	Possible hypothetical exported or envelope	3.43	0.0004	0.0102
BCG_2086c	Rv2067c	-	Conserved hypothetical protein	3.45	0	0
BCG_2557c	Rv2535c	pepQ	Putative cytoplasmic peptidase pepQ	3.46	0.0001	0.0034
BCG_3751	Rv3692	moxR2	Putative methanol dehydrogenase transcriptional	3.5	0	0
BCG_0702c	Rv0653c	-	Possible transcriptional regulatory protein	3.52	0.0008	0.0169
BCG_0501	Rv0461	-	Probable transmembrane protein	3.53	0.002	0.0348
BCG_1622	Rv1569	bioF1	Probable 8-amino-7-oxononanoate synthase bioF1	3.55	0.0009	0.0185
BCG_0991c	Rv0937c	-	Conserved hypothetical protein	3.57	0.0005	0.0119
BCG_0098c	Rv0067c	-	Possible transcriptional regulatory protein	3.63	0.0017	0.0311
BCG_3922c	Rv3859c	gltB	Putative ferredoxin-dependent glutamate synthase	3.65	0.0004	0.0102
BCG_1653	Rv1615	-	hypothetical membrane protein	3.66	0.0007	0.0153
BCG_2750c	Rv2737c	recA	RecA protein [contains: endonuclease pi-mtui	3.74	0	0
BCG_0635	-	mce2B	mce-family protein mce2B	3.77	0.0029	0.0466
BCG_1103	Rv1045	-	Hypothetical protein	3.79	0.0012	0.0232
BCG_3846	Rv3784	rfbB	Possible dTDP-glucose 4,6-dehydratase rfbB	3.84	0	0
BCG_2587	Rv2565	-	Conserved hypothetical protein	3.84	0.0004	0.0102
BCG_1244	Rv1182	papA3	Probable conserved polyketide synthase	3.84	0.0005	0.0119
BCG_3141	Rv3116	moeB2	PRobable molybdenum cofactor biosynthesis	3.87	0	0
BCG_1007c	Rv0953c	-	Possible oxidoreductase	3.88	0.0002	0.006
BCG_2388c	Rv2374c	hrcA	Probable heat-inducible transcriptional	3.89	0	0
BCG_3946c	-	esxC	Putative ESAT-6 like protein 11 esxC	3.91	0.0007	0.0153
BCG_0865c	Rv0813c	-	Conserved hypothetical protein	3.92	0	0
BCG_2018	Rv2001	-	Conserved hypothetical protein	3.94	0.0003	0.0083
BCG_2685	Rv2672	-	Possible secreted protease	3.96	0.0007	0.0153
BCG_1003	Rv0949	uvrD1	Probable ATP dependent dna helicase uvrD1	3.97	0	0
BCG_2720	Rv2707	-	Probable conserved transmembrane alanine and	3.97	0	0
BCG_1482	Rv1421	-	Conserved hypothetical protein	4.09	0.0001	0.0034
BCG_1372	Rv1312	-	Conserved hypothetical secreted protein	4.09	0.0009	0.0185
BCG_0691c	Rv0642c	mmaA4	Methoxy mycolic acid synthase 4 mmaA4	4.14	0.0003	0.0083
BCG_2191	Rv2176	pknL	Probable transmembrane serine/threonine-protein	4.17	0	0
BCG_1788c	Rv1749c	-	Possible integral membrane protein	4.17	0.0001	0.0034
BCG_2767	Rv2751	-	Conserved hypothetical protein	4.19	0.0005	0.0119
BCG_0199	Rv0163	-	Conserved hypothetical protein	4.23	0.0021	0.0355
BCG_2132c	Rv2115c	-	Probable ATPase	4.29	0.0001	0.0034
BCG_1769c	Rv1730c	-	Possible penicillin-binding protein	4.29	0.0005	0.0119
BCG_2455	Rv2436	rbsK	Ribokinase rbsK	4.31	0.001	0.0201
BCG_1569	Rv1517	-	Conserved hypothetical transmembrane protein	4.32	0.0005	0.0119
BCG_1578c	Rv1526c	-	Probable glycosyltransferase	4.34	0.0003	0.0083
BCG_1342c	Rv1283c	oppB	Probable oligopeptide-transport integral	4.34	0.0024	0.0402
BCG_1974c	Rv1935c	echA13	Possible enoyl-CoA hydratase echA13	4.36	0.0005	0.0119
BCG_2744	Rv2731	-	Conserved hypothetical alanine and arginine rich	4.39	0.0021	0.0355
BCG_1768c	Rv1729c	-	Conserved hypothetical protein	4.4	0	0
BCG_2269	Rv2251	-	Possible flavoprotein	4.4	0.0017	0.0311
BCG_2044c	Rv2025c	-	Possible conserved membrane protein	4.44	0.0002	0.006
BCG_0987	Rv0933	pstBb	phosphate-transport protein ABC transporter	4.46	0.0002	0.006
BCG_3493c	Rv3423c	alr	Probable alanine racemase alr	4.46	0.0002	0.006
BCG_0214	Rv0177	-	Probable conserved mce associated protein	4.47	0.0014	0.0266
BCG_0287c	Rv0249c	-	Putative succinate dehydrogenase [membrane	4.51	0	0
BCG_2035	Rv2018	-	Conserved hypothetical protein	4.53	0.0001	0.0034
BCG_0081	Rv0050	ponA1	Probable bifunctional penicillin-binding protein	4.57	0	0
BCG_3779	Rv3719	-	Conserved hypothetical protein	4.59	0	0
BCG_1533	Rv1472	echA12	Possible enoyl-CoA hydratase echA12	4.63	0.0002	0.006
BCG_3461c	Rv3392c	cmaA1	Cyclopropane-fatty-acyl-phospholipid synthase 1	4.63	0.0002	0.006
BCG_0189c	Rv0153c	ptbB	Phosphotyrosine protein phosphatase ptpB	4.64	0.0013	0.0249
BCG_2576c	Rv2553c	-	Probable conserved membrane protein	4.65	0.0011	0.0216
BCG_3169	Rv3146	nuoB	Probable NADH dehydrogenase I (chain B) nuoB	4.69	0.0007	0.0153
BCG_1715	Rv1677	dsbF	Probable conserved lipoprotein dsbF	4.74	0.0014	0.0266
BCG_2039c	Rv2022c	-	Conserved hypothetical protein	4.75	0.0005	0.0119
BCG_0837	Rv0785	-	Conserved hypothetical protein	4.76	0.0002	0.006
BCG_1153	Rv1093	glyA1	Probable Serine hydroxymethyltransferase 1	4.77	0.0011	0.0216
BCG_2426c	Rv2410c	-	Conserved hypothetical protein	4.77	0.0027	0.0441
BCG_2070c	Rv2051c	ppm1	Polyprenol-monophosphomannose synthase Ppm1	4.79	0.0001	0.0034
BCG_3593c	Rv3529c	-	Conserved hypothetical protein	4.81	0.0004	0.0102
BCG_2338	Rv2317	uspB	Probable sugar-transport integral membrane	4.85	0.0001	0.0034
BCG_2704	Rv2691	ceoB	TRK system potassium uptake protein ceoB	4.88	0.0008	0.0169
BCG_3901c	Rv3838c	pheA	Possible prephenate dehydratase pheA	4.93	0.0001	0.0034
BCG_3478	Rv3408	-	Conserved hypothetical protein	4.93	0.001	0.0201
BCG_3658	Rv3593	lpqF	Probable conserved lipoprotein lpqF	4.94	0	0
BCG_3497c	-	-	Possible transposase	4.99	0.0021	0.0355
BCG_0810	Rv0758	phoR	Possible two component system response sensor	5	0	0
BCG_0704	Rv0655	mkl	Possible ribonucleotide-transport ATP-binding	5.01	0.0001	0.0034
BCG_3723c	Rv3665c	dppB	Probable dipeptide-transport integral membrane	5.02	0.0006	0.0138
BCG_0197	Rv0161	-	Putative oxidoreductase	5.04	0.0006	0.0138
BCG_1432	Rv1371	-	Probable conserved membrane protein	5.06	0	0
BCG_2358	Rv2336	-	Hypothetical protein	5.06	0.0003	0.0083
BCG_0540	Rv0498	-	Conserved hypothetical protein	5.09	0	0
BCG_1864	Rv1829	-	Conserved hypothetical protein	5.12	0	0
BCG_1409c	Rv1347c	-	Conserved hypothetical protein	5.13	0.0027	0.0441
BCG_1283	Rv1223	htrA	Probable serine protease htrA	5.17	0	0
BCG_1136	Rv1078	pra	Probable Proline-rich antigen homolog pra	5.17	0.0001	0.0034
BCG_3449c	Rv3378c	-	Hypothetical protein	5.32	0.0001	0.0034
BCG_1749	Rv1710	-	Conserved hypothetical protein	5.34	0	0
BCG_2759c	Rv2743c	-	Possible conserved membrane alanine rich	5.38	0.0021	0.0355
BCG_3065c	Rv3041c	-	Probable conserved ATP-binding protein ABC	5.38	0.0021	0.0355
BCG_3082c	Rv3057c	-	Probable short chain alcohol	5.4	0	0
BCG_3753c	Rv3694c	-	Possible conserved transmembrane protein	5.42	0	0
BCG_2135c	Rv2118c	-	Possible RNA methyltransferase	5.43	0.0002	0.006
BCG_1613	Rv1561	-	Conserved hypothetical protein	5.44	0.0008	0.0169
BCG_1630c	Rv1592c	-	Conserved hypothetical protein	5.5	0	0
BCG_3229	Rv3203	lipV	Possible lipase lipV	5.53	0	0
BCG_2151c	Rv2134c	-	Conserved hypothetical protein	5.53	0.0029	0.0466
BCG_2444c	Rv2427c	proA	Probable gamma-glutamyl phosphate reductase	5.6	0	0
BCG_3878c	Rv3816c	-	Putative acyltransferase	5.66	0	0
BCG_2185	Rv2170	-	Conserved hypothetical protein	5.67	0	0
BCG_1823	Rv1791	PE19	PE family protein	5.75	0.0007	0.0153
BCG_2539c	Rv2518c	lppS	Probable conserved lipoprotein lppS	5.76	0	0
BCG_2405	Rv2391	nirA	Probable ferredoxin-dependant nitrite reductase	5.8	0.0001	0.0034
BCG_1188c	Rv1127c	ppdK	Probable pyruvate, phosphate dikinase ppdK	5.82	0	0
BCG_0459c	Rv0420c	-	Possible transmembrane protein	5.84	0.0001	0.0034
BCG_1867	Rv1832	gcvB	Probable glycine dehydrogenase gcvB	5.91	0	0
BCG_1062c	Rv1005c	pabB	Probable para-aminobenzoate synthase component I	5.93	0	0
BCG_1751	Rv1712	cmk	Probable cytidylate kinase cmk	5.95	0.001	0.0201
BCG_1508c	Rv1447c	zwf2	Probable glucose-6-phosphate 1-dehydrogenase	5.99	0	0
BCG_2606c	Rv2583c	relA	Probable GTP pyrophosphokinase relA	6.02	0	0
BCG_2964	Rv2942	mmpL7	Conserved transmembrane transport protein mmpL7	6.1	0	0
BCG_1346	Rv1287	-	Conserved hypothetical protein	6.16	0	0
BCG_2651c	Rv2624c	-	Conserved hypothetical protein	6.17	0.0003	0.0083
BCG_0937	Rv0885	-	Conserved hypothetical protein	6.18	0.0001	0.0034
BCG_1004c	Rv0950c	-	Conserved hypothetical protein	6.21	0	0
BCG_1481	Rv1420	uvrC	Probable excinuclease ABC subunit c uvrC	6.24	0	0
BCG_2941c	Rv2920c	amt	Probable ammonium-transport integral membrane	6.25	0.0003	0.0083
BCG_0126c	Rv0093c	-	Probable conserved membrane protein	6.25	0.0021	0.0355
BCG_0163c	Rv0129c	fbpC	Secreted antigen 85-c fbpC (85C)	6.26	0	0
BCG_2232	Rv2216	-	Conserved hypothetical protein	6.26	0.0012	0.0232
BCG_3194	Rv3170	aofH	Probable flavin-containing monoamine oxidase	6.27	0.0009	0.0185
BCG_0513c	Rv0472c	-	Probable transcriptional regulatory protein	6.36	0.0001	0.0034
BCG_0854c	Rv0802c	-	Conserved hypothetical protein	6.37	0	0
BCG_1721	Rv1683	-	Possible long-chain acyl-CoA synthase	6.38	0.0006	0.0138
BCG_3912	Rv3849	-	Conserved hypothetical protein	6.47	0.0001	0.0034
BCG_1671	Rv1633	uvrB	Excinuclease ABC subunit B uvrB	6.52	0	0
BCG_1771c	Rv1732c	-	Conserved hypothetical protein	6.52	0.0013	0.0249
BCG_2019	Rv2002	fabG3	Possible 20-beta-hydroxysteroid dehydrogenase	6.55	0.0004	0.0102
BCG_0286c	Rv0248c	-	Probable succinate dehydrogenase [iron-sulfur	6.57	0	0
BCG_0537c	Rv0495c	-	Conserved hypothetical protein	6.6	0	0
BCG_3188c	Rv3164c	moxR3	Probable methanol dehydrogenase transcriptional	6.64	0.0001	0.0034
BCG_2406	Rv2392	cysH	Probable 3'-phosphoadenosine 5'-phosphosulfate	6.7	0.0005	0.0119
BCG_2329c	-	-	Possible integrase (fragment)	6.7	0.0006	0.0138
BCG_1718	Rv1680	-	Hypothetical protein	6.72	0.0019	0.0338
BCG_0248	Rv0211	pckA	Probable phosphoenolpyruvate carboxykinase pckA	6.73	0	0
BCG_0857	Rv0805	-	Conserved hypothetical protein	6.75	0	0
BCG_2879c	Rv2857c	-	Probable short-chain type	6.77	0.0017	0.0311
BCG_3379c	Rv3313c	add	Probable adenosine deaminase add	6.78	0.0003	0.0083
BCG_0462c	Rv0423c	thiC	Probable thiamine biosynthesis protein thiC	6.82	0	0
BCG_1130	Rv1072	-	Probable conserved transmembrane protein	6.82	0.0001	0.0034
BCG_1541	Rv1479	moxR1	Probable transcriptional regulatory protein	6.87	0	0
BCG_2415c	Rv2400c	subI	Probable sulfate-binding lipoprotein subI	6.88	0	0
BCG_2834c	Rv2816c	-	Conserved hypothetical protein	6.93	0	0
BCG_3170	Rv3147	nuoC	Probable NADH dehydrogenase I (chain C) nuoC	7.08	0.0002	0.006
BCG_1413	Rv1351	-	Hypothetical protein	7.13	0.0015	0.028
BCG_2482c	Rv2462c	tig	Probable trigger factor (tf) protein tig	7.19	0	0
BCG_3234	Rv3208	-	Probable transcriptional regulatory protein	7.22	0	0
BCG_0285c	Rv0247c	-	Probable succinate dehydrogenase [iron-sulfur	7.23	0.0001	0.0034
BCG_3760c	Rv3701c	-	Conserved hypothetical protein	7.28	0.0018	0.0325
BCG_2020c	Rv2003c	-	Conserved hypothetical protein	7.31	0.0007	0.0153
BCG_3156c	Rv3133c	devR	Two component transcriptional regulatory protein	7.41	0	0
BCG_1129c	Rv1071c	echA9	Possible enoyl-CoA hydratase echA9	7.43	0	0
BCG_1291c	Rv1231c	-	Probable membrane protein	7.54	0.002	0.0348
BCG_1759c	Rv1720c	-	Conserved hypothetical protein	7.62	0.0003	0.0083
BCG_3601	Rv3537	-	Probable dehydrogenase	7.64	0	0
BCG_0131	Rv0098	-	Conserved hypothetical protein	7.7	0	0
BCG_1948c	Rv1909c	furA	Ferric uptake regulation protein furA	7.71	0	0
BCG_2414c	Rv2399c	cysT	Probable sulfate-transport integral membrane	7.71	0.0021	0.0355
BCG_3028	Rv3006	lppZ	Probable conserved lipoprotein lppZ	7.78	0	0
BCG_1570	Rv1518	-	Conserved hypothetical protein	7.81	0	0
BCG_2194c	Rv2179c	-	Conserved hypothetical protein	7.96	0	0
BCG_0276	Rv0238	-	Possible transcriptional regulatory protein	7.98	0	0
BCG_3006	Rv2985	mutT1	Possible hydrolase mutT1	8.01	0	0
BCG_1212c	Rv1151c	-	Probable transcriptional regulatory protein	8.04	0.0008	0.0169
BCG_3455	Rv3386	-	Possible transposase	8.07	0.0007	0.0153
BCG_0308	Rv0270	fadD2	Probable fatty-acid-CoA ligase fadD2	8.1	0	0
BCG_3591	Rv3527	-	Hypothetical protein	8.36	0.0016	0.0297
BCG_3494c	Rv3424c	-	Hypothetical protein	8.36	0.0018	0.0325
BCG_1627	Rv1589	bioB	biotin synthetase bioB	8.38	0.0008	0.0169
BCG_2148c	Rv2131c	cysQ	Conserved hypothetical protein	8.4	0	0
BCG_1294	Rv1234	-	Probable transmembrane protein	8.44	0.0011	0.0216
BCG_1709	Rv1671	-	Hypothetical membrane protein	8.47	0.0003	0.0083
BCG_1072c	Rv1015c	rplY	Probable 50S Ribosomal protein L25 rplY	8.48	0.0008	0.0169
BCG_2412c	Rv2397c	cysA1	Probable sulfate-transport ATP-binding protein	8.51	0	0
BCG_2218c	Rv2202c	adoK	Adenosine kinase	8.52	0	0
BCG_3656c	Rv3591c	-	Putative hydrolase	8.6	0	0
BCG_1708	Rv1670	-	Conserved hypothetical protein	8.63	0.0002	0.006
BCG_3265c	Rv3236c	-	Probable conserved integral membrane transport	8.68	0	0
BCG_1063	Rv1006	-	Hypothetical protein	8.71	0	0
BCG_0376c	Rv0337c	aspC	Probable aspartate aminotransferase aspC	8.81	0	0
BCG_3179	Rv3156	nuoL	Probable NADH dehydrogenase I (chain L) nuoL	8.82	0	0
BCG_0097c	Rv0066c	icd2	Probable isocitrate dehydrogenase	9	0	0
BCG_1871c	Rv1836c	-	Conserved hypothetical protein	9	0	0
BCG_0809	Rv0757	phoP	Possible two component system response	9.06	0	0
BCG_3369	Rv3304	-	Conserved hypothetical protein	9.25	0	0
BCG_3233c	Rv3207c	-	Conserved hypothetical protein	9.29	0	0
BCG_3005	Rv2984	ppk	Probable polyphosphate kinase ppk	9.3	0	0
BCG_3823c	Rv3764c	-	Putative two component sensor kinase	9.31	0	0
BCG_2062c	Rv2043c	pncA	Pyrazinamidase/nicotinamidas pncA	9.59	0	0
BCG_0538	Rv0496	-	Conserved hypothetical protein	9.59	0.0015	0.028
BCG_3239	Rv3212	-	Conserved hypothetical alanine valine rich	9.77	0	0
BCG_1611	Rv1559	ilvA	Probable threonine dehydratase ilvA	10.1	0	0
BCG_3232c	Rv3206c	moeB1	Probable molybdenum cofactor biosynthesis	10.1	0	0
BCG_3238	Rv3211	rhlE	Probable ATP-dependent RNA helicase rhlE	10.44	0	0
BCG_3237c	Rv3210c	-	Conserved hypothetical protein	10.58	0	0
BCG_2967c	Rv2945c	lppX	Probable conserved lipoprotein lppX	10.89	0	0
BCG_2959	Rv2937	drrB	Probable daunorubicin-DIM-transport integral	11.66	0	0
BCG_1401	Rv1339	-	Conserved hypothetical protein	11.67	0	0
BCG_2958	Rv2936	drrA	Probable daunorubicin-DIM-transport ATP-binding	11.68	0	0
BCG_2206c	Rv2190c	-	Conserved hypothetical protein	12.14	0	0
BCG_2960	Rv2938	drrC	Probable daunorubicin-DIM-transport integral	12.21	0	0
BCG_0793c	Rv0743c	-	Hypothetical protein	3.3	0.0032	0.0508
BCG_1714	Rv1676	-	Hypothetical protein	3.86	0.0032	0.0508
BCG_1270	Rv1210	tagA	Probable DNA-3-methyladenine glycosylase i tagA	5.69	0.0033	0.052
BCG_1561c	Rv1498c	-	Probable methyltransferase	2.49	0.0033	0.052
BCG_1654	Rv1616	-	Conserved membrane protein	4.54	0.0036	0.0556
BCG_2063c	Rv2044c	-	Conserved hypothetical protein	5.97	0.0036	0.0556
BCG_2090c	Rv2071c	cobM	Probable precorrin-4 C11-methyltransferase CobM	3.31	0.0036	0.0556
BCG_2443c	Rv2426c	-	Conserved hypothetical protein	3.29	0.0036	0.0556
BCG_2763	Rv2747	-	Possible transferase	5.58	0.0036	0.0556
BCG_0906	Rv0854	-	Conserved hypothetical protein	3.59	0.0037	0.0568
BCG_1027c	Rv0973c	accA2	Probable acetyl-/propionyl-coenzyme A	3.17	0.0037	0.0568
BCG_2567	Rv2544	lppB	Probable conserved lipoprotein lppB	3.49	0.0038	0.0581
BCG_0951	Rv0899	ompA	probable outer membrane protein A ompA	4.79	0.0039	0.0587
BCG_2046c	Rv2027c	-	histidine kinase response regulator	3.42	0.0039	0.0587
BCG_2955	Rv2933	ppsC	Phenolpthiocerol synthesis type-I polyketide	-2.94	0.0039	0.0587
BCG_3278c	Rv3249c	-	Possible transcriptional regulatory protein	3.29	0.0039	0.0587
BCG_0106	Rv0075	-	Probable aminotransferase	2.3	0.004	0.0591
BCG_0235c	Rv0198c	-	Probable zinc metalloprotease	2.17	0.004	0.0591
BCG_2367c	Rv2344c	dgt	Probable deoxyguanosine triphosphate	2.51	0.004	0.0591
BCG_2608c	Rv2585c	-	Possible conserved lipoprotein	2.35	0.004	0.0591
BCG_3555	Rv3491	-	Hypothetical protein	5.44	0.004	0.0591
BCG_0345c	-	PPE6	PPE family protein	1.31	0.0041	0.0601
BCG_3202	Rv3177	-	Possible peroxidase (non-haem peroxidase)	3.99	0.0041	0.0601
BCG_1935c	Rv1896c	-	Conserved hypothetical protein	2.53	0.0042	0.0614
BCG_2067c	Rv2048c	pks12	Probable polyketide synthase pks12	2.01	0.0043	0.0626
BCG_1540	Rv1478	-	Hypothetical invasion protein	3.39	0.0044	0.0636
BCG_3800c	Rv3741c	-	Possible oxidoreductase	4.4	0.0044	0.0636
BCG_0962	Rv0910	-	Conserved hypothetical protein	4.98	0.0045	0.0646
BCG_2188	Rv2173	idsA2	Probable geranylgeranyl pyrophosphate synthetase	2.19	0.0045	0.0646
BCG_1952	Rv1913	-	Conserved hypothetical protein	4.78	0.0047	0.0667
BCG_2243	Rv2226	-	Conserved hypothetical protein	2.68	0.0047	0.0667
BCG_3633c	Rv3568c	bphC	Putative biphenyl-2,3-diol 1,2-dioxygenase bphC	4.72	0.0047	0.0667
BCG_1296	Rv1236	sugA	Probable sugar-transport integral membrane	3.79	0.0048	0.0676
BCG_3603	Rv3539	PPE63	PPE family protein	2.74	0.0048	0.0676
BCG_1329c	Rv1270c	lprA	Putative lipoprotein lprA	4.79	0.005	0.0702
BCG_2157c	Rv2140c	TB18.6	Conserved hypothetical protein TB18.6	2.89	0.0051	0.0711
BCG_3561c	Rv3497c	mce4C	Mce-family protein mce4C	1.73	0.0051	0.0711
BCG_3164	Rv3141	fadB4	Probable NADPH quinone oxidoreductase fadB4	3.88	0.0052	0.0723
BCG_0441c	Rv0403c	mmpS1	Probable conserved membrane protein mmpS1	4.81	0.0054	0.0748
BCG_1307c	Rv1247c	-	Conserved hypothetical protein	7.4	0.0055	0.0759
BCG_1165	-	-	Possible para-nitrobenzyl esterase (fragment)	3.06	0.0056	0.0767
BCG_3485c	Rv3415c	-	Conserved hypothetical protein	3.52	0.0056	0.0767
BCG_2565	Rv2543	lppA	Probable conserved lipoprotein lppA	3.58	0.0057	0.0773
BCG_2954	Rv2932	ppsB	Phenolpthiocerol synthesis type-I polyketide	-4.14	0.0057	0.0773
BCG_3649	Rv3584	lpqE	Possible conserved lipoprotein lpqE	5.43	0.0057	0.0773
BCG_0140c	Rv0107c	ctpI	Probable cation-transporter atpase I ctpI	-4.65	0.0061	0.0811
BCG_0147	Rv0114	-	Possible dehydratase	2.42	0.0061	0.0811
BCG_0697	Rv0648	-	Alpha-mannosidase	-2.87	0.0061	0.0811
BCG_0994c	Rv0940c	-	Possible oxidoreductase	3.85	0.0061	0.0811
BCG_1795c	-	-	Conserved hypothetical protein	2.45	0.0061	0.0811
BCG_2221c	Rv2205c	-	Conserved hypothetical protein	2.75	0.006	0.0811
BCG_0516	Rv0475	hbhA	Heparin binding hemagglutinin hbhA (adhesin)	2.48	0.0062	0.0816
BCG_3135	Rv3110	moaB1	Probable pterin-4-alpha-carbinolamine	7.62	0.0062	0.0816
BCG_3139	Rv3114	-	Conserved hypothetical protein	6.88	0.0062	0.0816
BCG_1609	-	mmpL6	Probable conserved transmembrane transport	1.34	0.0064	0.0834
BCG_2667c	Rv2640c	-	Possible transcriptional regulatory protein	3.04	0.0064	0.0834
BCG_3376	Rv3311	-	Conserved hypothetical protein	2.44	0.0064	0.0834
BCG_0058	Rv0027	-	Hypothetical protein	5.43	0.0065	0.0844
BCG_3761c	Rv3702c	-	Conserved hypothetical protein	-4.53	0.0067	0.0868
BCG_0312	Rv0274	-	Conserved hypothetical protein	6.91	0.0068	0.0878
BCG_3674c	Rv3610c	ftsH	Membrane-bound protease ftsH	6.42	0.0069	0.0888
BCG_1438c	Rv1377c	-	Putative transferase	3.55	0.007	0.0892
BCG_2662	Rv2635	-	Hypothetical protein	4.09	0.007	0.0892
BCG_3158	-	PPE50	PPE family protein	2.23	0.007	0.0892
BCG_2159c	Rv2142c	-	Hypothetical protein	2.3	0.0071	0.0902
BCG_0470	Rv0431	-	Putative tuberculin related peptide	4.17	0.0072	0.0903
BCG_0909	Rv0857	-	Conserved hypothetical protein	3.2	0.0072	0.0903
BCG_1393	Rv1331	-	Conserved hypothetical protein	4.28	0.0072	0.0903
BCG_1619c	Rv1566c	-	Possible inv protein	2.24	0.0072	0.0903
BCG_1766	Rv1727	-	Conserved hypothetical protein	4.97	0.0074	0.0922
BCG_2372	Rv2358	-	Probable transcriptional regulatory protein	7.87	0.0074	0.0922
BCG_0449c	Rv0410c	pknG	Serine/threonine-protein kinase pknG	1.97	0.0075	0.0923
BCG_0831c	Rv0779c	-	Possible conserved transmembrane protein	4.88	0.0075	0.0923
BCG_2258	Rv2241	aceE	Pyruvate dehydrogenase E1 component aceE	2.82	0.0075	0.0923
BCG_2278	Rv2260	-	Conserved hypothetical protein	6.07	0.0075	0.0923
BCG_1431	-	-	Probable conserved membrane protein	4.31	0.0076	0.0933
BCG_0388	Rv0349	-	Hypothetical protein	3.18	0.0077	0.0939
BCG_2895	Rv2873	mpb83	Cell surface lipoprotein mpb83	2.57	0.0077	0.0939
BCG_0539	Rv0497	-	Probable conserved transmembrane protein	7.84	0.0078	0.0945
BCG_2250	Rv2232	-	Conserved hypothetical protein	-6.14	0.0078	0.0945
BCG_0361	Rv0321	dcd	Probable deoxycytidine triphosphate deaminase	7.78	0.0079	0.0952
BCG_3669c	Rv3605c	-	Probable conserved secreted protein	6.19	0.0079	0.0952
BCG_1772c	Rv1733c	-	Probable conserved transmembrane protein	5.71	0.008	0.0955
BCG_3613c	Rv3549c	-	Probable short-chain type	2.68	0.008	0.0955
BCG_3778c	Rv3718c	-	Conserved hypothetical protein	7.01	0.008	0.0955
BCG_1531	Rv1470	trxA	Probable thioredoxin trxA	4.55	0.0081	0.0961
BCG_1946c	Rv1907c	-	Hypothetical protein	4.08	0.0081	0.0961
BCG_0153	Rv0119	fadD7	Probable fatty-acid-CoA ligase fadD7	4.11	0.0082	0.0965
BCG_1664	Rv1626	-	Probable two-component system transcriptional	9.28	0.0082	0.0965
BCG_1858	Rv1823	-	Conserved hypothetical protein	-6.87	0.0082	0.0965
BCG_0092	-	-	Hypothetical protein	3.61	0.0084	0.0974
BCG_1185	Rv1124	ephC	Probable epoxide hydrolase ephC	4.82	0.0084	0.0974
BCG_2471	Rv2451	-	Hypothetical proline and serine rich protein	6.35	0.0084	0.0974
BCG_2721c	Rv2708c	-	Conserved hypothetical protein	6.61	0.0084	0.0974
BCG_3604c	Rv3540c	ltp2	Hypothetical protein	4.35	0.0083	0.0974
BCG_2186	Rv2171	lppM	Probable conserved lipoprotein lppM	2.97	0.0085	0.098
BCG_3490c	Rv3420c	rimI	Probable ribosomal-protein-alanine	5.14	0.0085	0.098
BCG_1646c	Rv1608c	bcpB	Probable peroxidoxin bcpB	6.67	0.0086	0.0988
BCG_1559	Rv1496	-	Possible transport system kinase	3.63	0.0088	0.1008
BCG_1750	Rv1711	-	Conserved hypothetical protein	5.07	0.009	0.1028
BCG_0190c	Rv0154c	fadE2	Probable acyl-CoA dehydrogenase fadE2	2.5	0.0092	0.1045
BCG_1492	Rv1431	-	Conserved membrane protein	2.6	0.0092	0.1045
BCG_0969	Rv0917	betP	possible glycine betaine transport integral	2.12	0.0093	0.1054
BCG_0915	Rv0863	-	Conserved hypothetical protein	5.29	0.0095	0.1073
BCG_2000	Rv1961	-	Hypothetical protein	2.53	0.0096	0.1081
BCG_1918c	Rv1881c	lppE	Possible conserved lipoprotein lppE	4.04	0.0097	0.1087
BCG_2853A	-	ugpBb	Probable Sn-glycerol-3-phosphate-binding	6.39	0.0097	0.1087
BCG_1454c	Rv1393c	-	Probable monoxygenase	2.38	0.0098	0.1095
BCG_0298c	Rv0260c	-	Posible transcriptional regulatory protein	2.44	0.0099	0.1103
BCG_0727	Rv0678	-	Conserved hypothetical protein	5.24	0.01	0.1111
BCG_3384	Rv3318	sdhA	Probable succinate dehydrogenase (flavoprotein	1.84	0.0101	0.1119
BCG_0076c	Rv0045c	-	Possible hydrolase	1.92	0.0109	0.1204
BCG_0446	Rv0407	fgd1	Probable f420-dependent glucose-6-phosphate	2.17	0.011	0.1208
BCG_1344	Rv1285	cysD	Probable sulfate adenylyltransferase subunit 2	5.27	0.011	0.1208
BCG_1471c	Rv1410c	-	Aminoglycosides/tetracycline-transport integral	2.9	0.0111	0.1209
BCG_2768c	Rv2752c	-	Conserved hypothetical protein	2.59	0.0111	0.1209
BCG_3190c	Rv3166c	-	Conserved hypothetical protein	3.37	0.0111	0.1209
BCG_1809c	Rv1776c	-	Possible transcriptional regulatory protein	4.33	0.0112	0.1217
BCG_1712c	Rv1674c	-	Probable transcriptional regulatory protein	4.36	0.0113	0.1218
BCG_2475c	Rv2455c	-	Probable oxidoreductase (alpha subunit)	1.67	0.0113	0.1218
BCG_3910	Rv3847	-	Hypothetical protein	4.7	0.0113	0.1218
BCG_1236	Rv1173	fbiC	Probable F420 biosynthesis protein fbiC	1.79	0.0114	0.1222
BCG_2108	Rv2088	pknJ	Probable transmembrane serine/threonine-protein	2.72	0.0114	0.1222
BCG_1621	Rv1568	bioA	Probable	3.62	0.0116	0.124
BCG_1345	Rv1286	cysN	Probable bifunctional enzyme cysN/cysC: sulfate	2.25	0.0118	0.1258
BCG_1115	Rv1057	-	Conserved hypothetical protein	3.03	0.012	0.1276
BCG_3385	Rv3319	sdhB	Probable succinate dehydrogenase (iron-sulphur	3.03	0.0121	0.1283
BCG_0069	Rv0038	-	Conserved hypothetical protein	3.49	0.0122	0.1287
BCG_3014c	Rv2993c	-	Possible 2-hydroxyhepta-2,4-diene-1,7-dioate	3.62	0.0122	0.1287
BCG_1396	Rv1334	-	Conserved hypothetical protein	2.79	0.0128	0.1343
BCG_3370c	Rv3305c	amiA1	Possible N-acyl-L-amino acid amidohydrolase	3.17	0.0128	0.1343
BCG_2599c	Rv2576c	-	Possible conserved membrane protein	2.72	0.0132	0.1382
BCG_1728	Rv1690	lprJ	Probable lipoprotein lprJ	5	0.0134	0.1395
BCG_3109	Rv3084	lipR	Probable acetyl-hydrolase/esterase lipR	4.04	0.0134	0.1395
BCG_0796	-	PE_PGRS9	PE-PGRS family protein	-3	0.0135	0.1402
BCG_2982	Rv2961	-	Probable transposase	3.8	0.0136	0.1409
BCG_0377c	Rv0338c	-	Putative iron-sulfur-binding reductase	3.04	0.0141	0.1457
BCG_2182c	Rv2165c	-	Conserved hypothetical protein	3.55	0.0142	0.1463
BCG_0245c	Rv0208c	-	Hypothetical methlytransferase (methylase)	5.26	0.0147	0.1507
BCG_3374c	Rv3309c	upp	Probable uracil phosphoribosyltransferase upp	4.12	0.0147	0.1507
BCG_1602	Rv1550	fadD11	Possible fatty-acid-CoA ligase fadD11	1.87	0.015	0.1534
BCG_3681	Rv3623	lpqG	Probable conserved lipoprotein lpqG	6.83	0.0151	0.154
BCG_3213c	-	-	Probable transposase	1.75	0.0152	0.1546
BCG_1963c	Rv1924c	-	Hypothetical protein	3.56	0.0153	0.1553
BCG_2486c	Rv2466c	-	Conserved hypothetical protein	2.98	0.0154	0.1559
BCG_0151	Rv0117	oxyS	Oxidative stress response regulatory protein	2.82	0.0155	0.1565
BCG_0394c	Rv0356c	-	Conserved hypothetical protein	2.7	0.0157	0.1577
BCG_2435c	Rv2419c	-	Probable phosphoglycerate mutase	4.82	0.0157	0.1577
BCG_1919c	Rv1882c	-	Probable short-chain type	2.65	0.0158	0.1583
BCG_1734	Rv1696	recN	Probable DNA repair protein recN	4.17	0.0159	0.1589
BCG_3172	Rv3149	nuoE	Probable NADH dehydrogenase I (chain E) nuoE	3.38	0.016	0.1595
BCG_1435c	Rv1374c	-	Hypothetical protein	2.56	0.0166	0.1647
BCG_2099	Rv2080	lppJ	Possible lipoprotein LppJ	2.38	0.0166	0.1647
BCG_1599	Rv1546	-	Conserved hypothetical protein	4.28	0.0167	0.1653
BCG_1182	Rv1121	zwf1	Probable glucose-6-phosphate 1-dehydrogenase	2.88	0.0168	0.1658
BCG_2664	Rv2637	dedA	Possible transmembrane protein dedA	3.49	0.017	0.1674
BCG_2413c	Rv2398c	cysW	Probable sulfate-transport integral membrane	3.03	0.0172	0.1685
BCG_3162	Rv3139	fadE24	Probable acyl-CoA dehydrogenase fadE24	-3.72	0.0172	0.1685
BCG_0632	Rv0587	yrbE2A	Conserved hypothetical integral membrane protein	2.7	0.0173	0.1691
BCG_3133	Rv3108	-	Hypothetical protein	3.49	0.0175	0.1706
BCG_1313	Rv1253	deaD	Probable cold-shock dead-box protein a homolog	2.53	0.0177	0.1722
BCG_1472c	Rv1411c	lprG	Probable conserved lipoprotein lprG	3.97	0.0178	0.1723
BCG_2602	Rv2579	dhaA	Possible haloalkane dehalogenase dhaA	3.31	0.0178	0.1723
BCG_2423	Rv2407	-	Conserved hypothetical protein	2.56	0.0179	0.1724
BCG_2907c	Rv2886c	-	Probable resolvase	2.27	0.0179	0.1724
BCG_0493	-	-	Conserved hypothetical protein	3.32	0.0182	0.1749
BCG_2535c	Rv2514c	-	Conserved hypothetical protein	4.17	0.0183	0.1754
BCG_0512c	Rv0471c	-	Hypothetical protein	2.36	0.0191	0.1827
BCG_3679c	Rv3615c	-	Conserved hypothetical protein	1.64	0.0193	0.1841
BCG_2728	Rv2715	-	Possible hydrolase	2.75	0.0195	0.1856
BCG_0426	Rv0389	purT	Probable phosphoribosylglycinamide	3.03	0.0197	0.1866
BCG_1801	Rv1760	-	Conserved hypothetical protein	1.91	0.0197	0.1866
BCG_2732c	Rv2719c	-	Possible conserved membrane protein	5.43	0.0203	0.1918
BCG_0348	Rv0308	-	Probable conserved integral membrane protein	3.83	0.0206	0.1942
BCG_3899	Rv3836	-	Conserved hypothetical protein	5.34	0.021	0.1975
BCG_0258	-	-	Conserved hypothetical protein	3.09	0.0216	0.2022
BCG_2521c	Rv2501c	accA1	Probable acetyl-/propionyl-coenzyme A	3.15	0.0216	0.2022
BCG_2508c	Rv2489c	-	Hypothetical alanine rich protein	4.18	0.0218	0.2036
BCG_0096	Rv0065	-	Conserved hypothetical protein	2.79	0.022	0.205
BCG_3392c	-	moaA3	Probable molybdenum cofactor biosynthesis	2.2	0.0221	0.2054
BCG_3784	-	cut5	Probable cutinase precursor cut5	1.35	0.0225	0.2082
BCG_3900c	Rv3837c	-	Probable phosphoglycerate mutase	-2.74	0.0225	0.2082
BCG_2350c	Rv2329c	narK1	Probable nitrite extrusion protein 1 narK1	-4.38	0.0228	0.2105
BCG_3240c	Rv3213c	-	Possible soj/parA-related protein	3.69	0.0229	0.2109
BCG_3756A	Rv3697A	-	Conserved hypothetical protein, antitoxin	4.9	0.023	0.2113
BCG_1753	Rv1714	-	Probable oxidoreductase	5.91	0.0235	0.2149
BCG_3628	Rv3564	fadE33	Probable acyl-CoA dehydrogenase fadE33	5.17	0.0235	0.2149
BCG_1028c	Rv0974c	accD2	Probable acetyl-/propionyl-coa carboxylase (beta	2.43	0.0241	0.2189
BCG_1386	Rv1324	-	Possible thioredoxin	-3.54	0.0241	0.2189
BCG_2484c	Rv2464c	-	Possible dna glycosylase	3.81	0.0241	0.2189
BCG_0964	Rv0912	-	Probable conserved transmembrane protein	6.17	0.0247	0.2229
BCG_1400	Rv1338	murI	Probable glutamate racemase murI	3.23	0.0247	0.2229
BCG_1907c	Rv1871c	-	Conserved hypothetical protein	3.39	0.0247	0.2229
BCG_2784c	Rv2767c	-	Possible membrane protein	2.07	0.0248	0.2233
BCG_0121	Rv0088	-	Hypothetical protein	3.55	0.0251	0.2249
BCG_3115	Rv3090	-	Hypothetical alanine and valine rich protein	1.75	0.0251	0.2249
BCG_3839	Rv3777	-	Putative oxidoreductase	1.86	0.0254	0.2271
BCG_2222	Rv2206	-	Probable conserved transmembrane protein	-8.32	0.0256	0.2284
BCG_2198c	Rv2183c	-	Conserved hypothetical protein	6.19	0.0259	0.2306
BCG_2771c	-	hsdS'	Possible type I restriction/modification system	6.28	0.0261	0.2318
BCG_2707c	Rv2694c	-	Conserved hypothetical protein	6.36	0.0263	0.2331
BCG_3690	Rv3632	-	Possible conserved membrane protein	2.58	0.0264	0.2334
BCG_2256c	Rv2239c	-	Conserved hypothetical protein	5.9	0.0266	0.2347
BCG_0789	Rv0739	-	Conserved hypothetical protein	1.32	0.0269	0.2353
BCG_2275c	Rv2257c	-	Conserved hypothetical protein	7.91	0.0269	0.2353
BCG_2382c	Rv2368c	phoH1	Probable phoH-like protein phoH1	2.3	0.0268	0.2353
BCG_2749c	Rv2736c	recX	Regulatory protein recX	2.65	0.0269	0.2353
BCG_1226	Rv1164	narI	Probable respiratory nitrate reductase (gamma	1.95	0.0271	0.2355
BCG_2326c	Rv2307B	-	Hypothetical glycine rich protein	3.39	0.0271	0.2355
BCG_2566	-	lprR	Probable conserved lipoprotein lprR	3.54	0.027	0.2355
BCG_1257	Rv1038c, Rv3620c, Rv2347c, Rv1197	esxK	Putative ESAT-6 like protein 3	5.97	0.0272	0.2358
BCG_2594c	Rv2571c	-	Probable transmembrane alanine and valine and	3.2	0.0273	0.2362
BCG_1462	Rv1401	-	Possible membrane protein	3.09	0.0276	0.2382
BCG_1018c	Rv0964c	-	Hypothetical protein	3.5	0.0281	0.2386
BCG_1536c	Rv1474c	-	Probable transcriptional regulatory protein	7.42	0.0283	0.2386
BCG_1620c	Rv1567c	-	hypothetical membrane protein	3.22	0.0283	0.2386
BCG_2048c	Rv2029c	pfkB	Probable phosphofructokinase pfkB	2.93	0.0279	0.2386
BCG_2077c	Rv2058c	rpmB2	ribosomal protein L28	2.12	0.0279	0.2386
BCG_2107	-	-	Conserved hypothetical protein	3.65	0.0282	0.2386
BCG_2684	Rv2671	ribD	Possible bifunctional enzyme riboflavin	4.13	0.0283	0.2386
BCG_3138	Rv3113	-	Possible phosphatase	5.63	0.0282	0.2386
BCG_3228	Rv3202a	-	Conserved hypothetical protein	4.77	0.0279	0.2386
BCG_3755c	Rv3696c	glpK	Probable glycerol kinase glpK	3.11	0.0281	0.2386
BCG_3834c	Rv3773c	-	Conserved hypothetical protein	4.29	0.0279	0.2386
BCG_0049c	Rv0019c	-	Conserved hypothetical protein	-5.18	0.0285	0.2393
BCG_0095A	Rv0064A	-	Conserved hypothetical protein, antitoxin	4.9	0.0285	0.2393
BCG_0736	Rv0687	-	Putative short-chain type	2.92	0.0287	0.2393
BCG_1506c	Rv1445c	devB	Probable 6-phosphogluconolactonase devB	5.67	0.0288	0.2393
BCG_1800c	-	wag22a	PE-PGRS family protein wag22a [first part]	5.65	0.0288	0.2393
BCG_3032c	Rv3010c	pfkA	Probable 6-phosphofructokinase pfkA	-4.02	0.0286	0.2393
BCG_3438	Rv3366	spoU	Probable tRNA/rRNA methylase spoU	6.41	0.0287	0.2393
BCG_1802c	Rv1761c	-	Hypothetical exported protein	7.16	0.0289	0.2396
BCG_3204	Rv3178a	-	Hypothetical alanine rich protein	8.69	0.029	0.2399
BCG_0409c	Rv0371c	-	Conserved hypothetical protein	1.97	0.0293	0.2419
BCG_1054	Rv0997	-	Hypothetical protein	6.45	0.0294	0.2422
BCG_2747	Rv2734	-	Conserved hypothetical protein	2.15	0.0295	0.2426
BCG_1736	Rv1698	-	Conserved hypothetical protein	3.95	0.0297	0.2437
BCG_1045c	Rv0990c	-	Hypothetical protein	3.12	0.0298	0.244
BCG_0387	Rv0348	-	Possible transcriptional regulatory protein	5.1	0.0299	0.2443
BCG_1543	Rv1481	-	Probable membrane protein	5.48	0.0301	0.245
BCG_3468c	Rv3398c	idsA1	Probable multifunctional geranylgeranyl	3.38	0.0301	0.245
BCG_1810	Rv1777	cyp144	Probable cytochrome p450 144 CYP144	2.51	0.0303	0.2461
BCG_3605c	Rv3541c	-	Conserved hypothetical protein	6.79	0.0304	0.2464
BCG_0825c	Rv0773c	ggtA	Probable bifunctional acylase ggtA:	2.89	0.0305	0.2467
BCG_2409	-	-	Probable conserved integral membrane protein	3.37	0.0306	0.247
BCG_3687c	Rv3629c	-	Probable conserved integral membrane protein	1.73	0.0308	0.2481
BCG_1568c	Rv1505c	-	Conserved hypothetical protein	2.49	0.0313	0.2501
BCG_2029	Rv2012	-	Conserved hypothetical protein	3.38	0.0313	0.2501
BCG_2165c	Rv2148c	-	Conserved hypothetical protein	2.6	0.0312	0.2501
BCG_2558	Rv2536	-	Probable conserved transmembrane protein	2.99	0.0313	0.2501
BCG_0883	Rv0830	-	Conserved hypothetical protein	1.6	0.0314	0.2504
BCG_0247	Rv0210	-	Hypothetical protein	-2.91	0.0315	0.2507
BCG_3187c	Rv3163c	-	Possible conserved secreted protein	2.28	0.0317	0.2513
BCG_3443	Rv3371	-	Conserved hypothetical protein	2.1	0.0317	0.2513
BCG_0241c	Rv0204c	-	Probable conserved transmembrane protein	-3.86	0.032	0.2527
BCG_2700c	Rv2687c	-	Probable antibiotic-transport integral membrane	2.55	0.032	0.2527
BCG_0676c	-	recBb	Probable exonuclease V (beta chain) recBb	5.91	0.0322	0.2538
BCG_0260c	-	-	Probable aldehyde dehydrogenase	2.58	0.0325	0.2546
BCG_1903	Rv1867	-	Conserved hypothetical protein	2.08	0.0325	0.2546
BCG_3635c	Rv3570c	-	Possible oxidoreductase	2.37	0.0325	0.2546
BCG_3944c	-	-	Conserved membrane protein	8.83	0.033	0.258
BCG_0805	Rv0754	PE_PGRS11	PE-PGRS family protein	-2.79	0.0332	0.2591
BCG_1217	Rv1156	-	Conserved hypothetical protein	3.23	0.0335	0.2609
BCG_2981c	Rv2960c	-	Hypothetical protein	3.55	0.0336	0.2612
BCG_3303c	Rv3274c	fadE25	Probable acyl-CoA dehydrogenase fadE25	2.06	0.0338	0.2622
BCG_1160	Rv1100	-	Conserved hypothetical protein	3.97	0.034	0.2628
BCG_3880	Rv3818	-	Hypothetical protein	1.72	0.034	0.2628
BCG_3414c	-	PE_PGRS50	-	-3.94	0.0347	0.2677
BCG_3296	Rv3267	-	Conserved hypothetical protein	3.9	0.035	0.2695
BCG_0128c	Rv1588c	-	Conserved hypothetical protein	5.01	0.0359	0.2759
BCG_0224	Rv0187	-	Probable o-methyltransferase	3.54	0.0367	0.2798
BCG_0941c	Rv0889c	citA	Probable citrate synthase II citA	-2.24	0.0365	0.2798
BCG_2213c	Rv2197c	-	Probable conserved transmembrane protein	-2.26	0.0367	0.2798
BCG_2240c	Rv2223c	-	Probable exported protease	-2.06	0.0366	0.2798
BCG_1941c	Rv1902c	nanT	Probable sialic acid-transport integral membrane	1.41	0.0368	0.2801
BCG_0474c	Rv0435c	-	Putative conserved atpase	-2.4	0.0372	0.2826
BCG_0093	Rv0062	celA1	Possible cellulase celA1 (ENDOGLUCANASE)	-2.05	0.0378	0.2866
BCG_3726c	Rv3668c	-	Putative protease	2.62	0.0381	0.2883
BCG_0886c	Rv0834c	PE_PGRS14	PE-PGRS family protein	-3.62	0.0383	0.2893
BCG_2386c	Rv2372c	-	Conserved hypothetical protein	-2.37	0.0384	0.2895
BCG_3482	Rv3412	-	Conserved hypothetical protein	2.57	0.0385	0.2897
BCG_1938c	Rv1899c	lppD	Possible lipoprotein lppD	-3.47	0.0392	0.294
BCG_2502c	Rv2484c	-	Conserved hypothetical protein	1.55	0.0393	0.294
BCG_3456	Rv3387	-	Possible transposase	2.21	0.0393	0.294
BCG_0499	Rv0459	-	Conserved hypothetical protein	4.42	0.0404	0.3017
BCG_1392c	Rv1330c	-	Conserved hypothetical protein	-3.47	0.0419	0.3117
BCG_3167c	Rv3144c	PPE52	PPE family protein	-2.33	0.0419	0.3117
BCG_2909c	Rv2888c	amiC	Probable amidase amic	-2.22	0.0423	0.3141
BCG_2696	Rv2683	-	Conserved hypothetical protein	1.87	0.0425	0.315
BCG_1269	Rv1209	-	Conserved hypothetical protein	3.49	0.0426	0.3152
BCG_1456	Rv1395	-	Probable transcriptional regulatory protein	1.89	0.0431	0.3183
BCG_3817c	Rv3758c	proV	Possible osmoprotectant (glycine	2.13	0.0434	0.3199
BCG_2241c	Rv2224c	-	Probable exported protease	-1.71	0.0438	0.3223
BCG_1040c	Rv0985c	mscL	Possible large-conductance ion mechanosensitive	2.49	0.0442	0.3246
BCG_2962c	Rv2940c	mas	Probable multifunctional mycocerosic acid	-2.38	0.0443	0.3248
BCG_1327c	Rv1268c	-	Hypothetical protein	2.42	0.0449	0.3274
BCG_1330c	Rv1271c	-	Conserved hypothetical secreted protein	4.54	0.0448	0.3274
BCG_2057c	Rv2038c	-	Probable sugar-transport ATP-binding protein ABC	1.76	0.0449	0.3274
BCG_1128c	Rv1070c	echA8	Probable enoyl-CoA hydratase echA8	1.92	0.045	0.3275
BCG_2943c	Rv2922c	smc	Probable chromosome partition protein smc	-2.63	0.0451	0.3276
BCG_0959	Rv0907	-	Conserved hypothetical protein	3.3	0.0452	0.3277
BCG_0894	Rv0842	-	Probable conserved integral membrane protein	1.64	0.0453	0.3279
BCG_0183	Rv0147	-	Probable aldehyde dehydrogenase (nad+)	1.34	0.046	0.3305
BCG_2137c	Rv2120c	-	Probable conserved integral membrane protein	4.57	0.0458	0.3305
BCG_3598c	Rv3534c	-	Probable 4-hydroxy-2-oxovalerate aldolase	3.09	0.046	0.3305
BCG_3947c	Rv3891c	esxD	Conserved hypothetical protein	1.73	0.0459	0.3305
BCG_3212c	Rv3190c	-	Hypothetical protein	1.56	0.0462	0.3314
BCG_1913	-	-	Probable conserved integral membrane protein	1.57	0.0464	0.3322
BCG_0302c	Rv0264c	-	Conserved hypothetical protein	2.43	0.047	0.3359
BCG_2509c	Rv2490c	PE_PGRS43b	PE-PGRS family protein [second part]	-3.28	0.0472	0.3367
BCG_3069	Rv3045	adhC	Probable NADP-dependent alcohol dehydrogenase	1.33	0.0475	0.3383
BCG_3165c	Rv3142c	-	Hypothetical protein	2.21	0.048	0.3412
BCG_0728c	Rv0679c	-	Conserved hypothetical threonine rich protein	3.67	0.0485	0.3442
BCG_1901c	Rv1865c	-	Probable short-chain type dehydrogenase	2.49	0.0488	0.3457
BCG_1584c	Rv1532c	-	Conserved hypothetical protein	2.73	0.0492	0.3479
BCG_0166c	Rv0132c	fgd2	Putative f420-dependant glucose-6-phosphate	3.03	0.0493	0.348
BCG_1227	Rv1165	typA	Possible GTP-binding translation elongation	-2.48	0.0497	0.3496
BCG_2340c	Rv2319c	-	Hypothetical protein	2.96	0.0497	0.3496
BCG_1014	Rv0960	-	Conserved hypothetical protein	5.64	0.0501	0.3518
BCG_3680c	Rv3616c	-	Conserved hypothetical alanine and glycine rich	2.07	0.0504	0.3532
BCG_0573	Rv0530	-	Conserved hypothetical protein	-3.18	0.0508	0.3554
BCG_1631c	Rv1593c	-	Conserved hypothetical protein	2.86	0.0509	0.3555
BCG_1172	Rv1112	-	Probable GTP binding protein	2.4	0.0513	0.3577
BCG_3615	Rv3551	-	Possible CoA-transferase (alpha subunit)	3.03	0.0514	0.3577
BCG_0429c	Rv0392c	ndhA	Probable membrane nadh dehydrogenase ndhA	1.85	0.0522	0.3627
BCG_0830	Rv0778	cyp126	Possible cytochrome P450 126 cyp126	1.64	0.0523	0.3627
BCG_1997c	Rv1958c	-	Hypothetical protein	2.65	0.0527	0.3649
BCG_0565	Rv0522	gabP	Probable gaba permease gabP (4-amino butyrate	1.38	0.0532	0.3677
BCG_3389c	Rv3323c	moaX	Probable moaD-moaE fusion protein moaX	2.09	0.0533	0.3678
BCG_0347c	Rv0307c	-	Hypothetical protein	1.81	0.0537	0.3699
BCG_3056	Rv3032A	-	Hypothetical protein	3.34	0.0538	0.3699
BCG_0310c	Rv0272c	-	Hypothetical protein	2.08	0.0543	0.3727
BCG_3791	Rv3731	ligC	Possible dna ligase ligC	-2.21	0.0544	0.3728
BCG_0967c	Rv0915c	PPE14	PPE family protein	2.57	0.0549	0.3755
BCG_0075c	Rv0044c	-	Possible oxidoreductase	-3.38	0.055	0.3756
BCG_0627	Rv0582	-	Hypothetical protein	4.55	0.0554	0.3757
BCG_0694c	Rv0645c	mmaA1	Methoxy mycolic acid synthase 1 mmaA1	1.02	0.0552	0.3757
BCG_0984c	-	pknDa	Transmembrane serine/threonine-protein kinase D	1.54	0.0552	0.3757
BCG_2514	Rv2494	-	Conserved hypothetical protein	6.05	0.0553	0.3757
BCG_1209c	-	-	Conserved hypothetical protein	4.21	0.0563	0.3812
BCG_0407c	Rv0369c	-	Possible membrane oxidoreductase	3.04	0.0566	0.3826
BCG_2357	Rv2335	-	Probable serine acetyltransferase cysE	4.04	0.0567	0.3826
BCG_3572	-	PE_PGRS54	PE-PGRS family protein	-4.63	0.0568	0.3826
BCG_0428	Rv0391	metZ	Probable o-succinylhomoserine sulfhydrylase	1.98	0.0569	0.3827
BCG_1774c	Rv1735c	-	Hypothetical membrane protein	4.48	0.0575	0.386
BCG_0851c	Rv0799c	-	Conserved hypothetical protein	5.09	0.0577	0.3861
BCG_3471	Rv3401	-	Conserved hypothetical protein	-2.07	0.0576	0.3861
BCG_1319	-	-	Probable oxidoreductase [second part]	2.76	0.0581	0.3875
BCG_2189	Rv2174	-	Probable conserved transmembrane protein	2.15	0.0582	0.3875
BCG_2939c	Rv2918c	glnD	Probable [protein-PII] uridylyltransferase glnD	2.42	0.0582	0.3875
BCG_1964	Rv1925	fadD31	Probable acyl-CoA ligase fadD31	-1.58	0.0601	0.3988
BCG_2281c	Rv2264c	-	conserved hypothetical proline rich protein	1.8	0.06	0.3988
BCG_2288	Rv2271	-	Conserved hypothetical protein	2.31	0.0606	0.4014
BCG_0353	Rv0313	-	Conserved hypothetical protein	2.57	0.0609	0.4028
BCG_0625c	Rv0580c	-	Conserved hypothetical protein	2.2	0.0618	0.408
BCG_2383c	Rv2369c	-	Hypothetical protein	5.78	0.0621	0.4087
BCG_2638c	Rv2613c	-	Conserved hypothetical protein	7.11	0.0621	0.4087
BCG_3469	Rv3399	-	Conserved hypothetical protein	1.87	0.0624	0.41
BCG_1408	Rv1346	fadE14	Possible acyl-CoA dehydrogenase fadE14	2.24	0.0628	0.4119
BCG_2425c	Rv2409c	-	Conserved hypothetical protein	-2.13	0.0632	0.4139
BCG_0801	Rv0750	-	Conserved hypothetical protein	2.82	0.0646	0.4216
BCG_2731c	Rv2718c	-	Conserved hypothetical protein	1.95	0.0646	0.4216
BCG_1872c	Rv1837c	glcB	Probable malate synthase G glcB	1.81	0.065	0.4222
BCG_1971	Rv1932	tpx	Probable thiol peroxidase tpx	1.65	0.0649	0.4222
BCG_3437c	Rv3365c	-	Conserved hypothetical protein	-2.79	0.0649	0.4222
BCG_0196c	Rv0160c	PE4	PE family protein	1.25	0.0653	0.4234
BCG_1070	Rv1013	pks16	Putative polyketide synthase pks16	1.63	0.0659	0.4266
BCG_0821	Rv0769	-	Probable dehydrogenase/reductase	1.49	0.0663	0.4285
BCG_1635	Rv1597	-	Hypothetical protein	1.8	0.0665	0.4291
BCG_0338	Rv0298	-	Hypothetical protein	2.19	0.067	0.4314
BCG_0924c	Rv0872c	PE_PGRS15	PE-PGRS family protein	-3.44	0.0673	0.4314
BCG_1672	Rv1634	-	Possible drug efflux membrane protein	-2.33	0.0673	0.4314
BCG_2097	Rv2078	-	Hypothetical protein	3.82	0.0674	0.4314
BCG_3458c	Rv3389c	-	Possible dehydrogenase	2.3	0.0672	0.4314
BCG_2495c	Rv2475c	-	Conserved hypothetical protein	3.01	0.068	0.4339
BCG_2773c	Rv2757c	-	Conserved hypothetical protein	3	0.068	0.4339
BCG_3062c	Rv3038c	-	Conserved hypothetical protein	3.97	0.0684	0.4357
BCG_3483c	Rv3413c	-	Hypothetical alanine and proline rich protein	7.72	0.0689	0.4375
BCG_3518	Rv3452	cut4	Probable cutinase precursor cut4	-8	0.0688	0.4375
BCG_0818c	Rv0766c	cyp123	Probable cytochrome P450 123 cyp123	2.62	0.0691	0.4381
BCG_0599	Rv0554	bpoC	Possible peroxidase bpoC (non-haem peroxidase)	1.16	0.07	0.443
BCG_1159c	Rv1099c	-	Conserved hypothetical protein	3.8	0.0701	0.443
BCG_1241	Rv1178	-	Probable aminotransferase	1.47	0.0704	0.4442
BCG_3582c	-	cyp142a	Probable cytochrome P450 monooxygenase 142	2.97	0.0706	0.4448
BCG_2219	Rv2203	-	Possible conserved membrane protein	2.19	0.0708	0.4453
BCG_0983c	Rv0931c	pknDb	transmembrane serine/threonine-protein kinase D	1.23	0.0711	0.4465
BCG_1781	Rv1742	-	Hypothetical protein	1.5	0.0723	0.4534
BCG_1049	Rv0994	moeA1	Probable molybdopterin biosynthesis protein	-2.22	0.0726	0.4538
BCG_2318	Rv2302	-	Conserved hypothetical protein	5.33	0.0726	0.4538
BCG_0209	Rv0172	mce1D	MCE-family protein mce1D	1.49	0.0728	0.4543
BCG_2332	Rv2311	-	Conserved hypothetical protein	2.13	0.073	0.4549
BCG_3588	Rv3524	-	Probable conserved membrane protein	1.63	0.0734	0.4567
BCG_1873c	Rv1838c	-	Conserved hypothetical protein	1.2	0.0737	0.4571
BCG_2971c	Rv2950c	fadD29	Probable fatty-acid-CoA ligase fadD29	1.13	0.0736	0.4571
BCG_2977	Rv2956	-	Conserved hypothetical protein	2.67	0.0741	0.4582
BCG_3749	Rv3690	-	Probable conserved membrane protein	4.5	0.0741	0.4582
BCG_0291	Rv0253	nirD	Probable nitrite reductase [NAD(P)H] small	2.32	0.0746	0.4605
BCG_3491c	Rv3421c	-	Conserved hypothetical protein	2.97	0.0749	0.4617
BCG_2760c	Rv2744c	35kd_ag	Conserved 35 kda alanine rich protein	5.25	0.0755	0.4647
BCG_0300c	Rv0262c	aac	Aminoglycoside 2'-n-acetyltransferase aac	2.39	0.0758	0.4658
BCG_1868c	Rv1833c	-	Possible haloalkane dehalogenase	1.88	0.0761	0.4669
BCG_2876	Rv2856	nicT	Possible nickel-transport integral membrane	2.55	0.0765	0.4686
BCG_2650	Rv2623	TB31.7	Conserved hypothetical protein TB31.7	2.21	0.0779	0.4765
BCG_0309c	Rv0271c	fadE6	Probable acyl-CoA dehydrogenase fadE6	-1.83	0.0789	0.4817
BCG_2630c	Rv2605c	tesB2	Probable acyl-CoA thioesterase II tesB2	3.11	0.079	0.4817
BCG_0481c	Rv0442c	PPE10	PPE family protein	-2.39	0.0793	0.482
BCG_1036	Rv0981	mprA	Mycobacterial persistence regulator mrpA	1.45	0.0794	0.482
BCG_2867c	Rv2847c	cysG	Possible multifunctional enzyme siroheme	2.34	0.0793	0.482
BCG_0095	Rv0064	-	Probable conserved transmembrane protein	-1.6	0.0801	0.484
BCG_1295	Rv1235	lpqY	Probable sugar-binding lipoprotein lpqY	2.21	0.0801	0.484
BCG_3544c	Rv3480c	-	Conserved hypothetical protein	1.48	0.08	0.484
BCG_0872	Rv0820	phoTa	Probable phosphate-transport ATP-binding protein	2.03	0.0807	0.4858
BCG_1097c	Rv1039c	PPE15	PPE family protein	-3.3	0.081	0.4858
BCG_1614c	-	treZb	Maltooligosyltrehalose trehalohydrolase TreZ	3.19	0.081	0.4858
BCG_2818	Rv2800	-	Possible hydrolase	-2.85	0.0808	0.4858
BCG_3481c	Rv3411c	guaB2	Probable inosine-5'-monophosphate dehydrogenase	2.13	0.0807	0.4858
BCG_0922c	Rv0870c	-	Probable conserved transmembrane protein	2.81	0.0813	0.4868
BCG_0152c	Rv0118c	oxcA	Probable oxalyl-CoA decarboxylase oxcA	2.81	0.0822	0.4915
BCG_1317	Rv1259	-	Conserved hypothetical protein	3.54	0.0824	0.4919
BCG_2150c	Rv2133c	-	Conserved hypothetical protein	1.97	0.0833	0.4963
BCG_2554c	Rv2532c	-	Hypothetical protein	-4.26	0.0834	0.4963
BCG_3498c	Rv3432c	gadB	Probable glutamate decarboxylase gadB	1.24	0.0835	0.4963
BCG_0965c	Rv0913c	-	possible dioxygenase	1.55	0.0842	0.4985
BCG_2503c	Rv2485c	lipQ	Probable carboxylesterase lipQ	-3.27	0.0845	0.4985
BCG_2945c	Rv2923c	-	Conserved hypothetical protein	2.68	0.0842	0.4985
BCG_3038	Rv3016	lpqA	Probable lipoprotein lpqA	-3.13	0.0843	0.4985
BCG_3505c	Rv3439c	-	Conserved hypothetical alanine and proline rich	-6.64	0.0844	0.4985
BCG_0415	Rv0377	-	Probable transcriptional regulatory protein	4.59	0.0856	0.5041
BCG_2439	Rv2423	-	Hypothetical protein	1.65	0.0857	0.5041
BCG_3071c	Rv3047c	-	Hypothetical protein	4.16	0.0859	0.5045
BCG_1764c	Rv1725c	-	Conserved hypothetical protein	1.8	0.0866	0.5079
BCG_1303c	Rv1243c	PE_PGRS23	PE-PGRS family protein	-2.99	0.0873	0.5112
BCG_2120	Rv2101	helZ	Probable helicase helZ	-2.84	0.0876	0.5112
BCG_3210	Rv3188	-	Conserved hypothetical protein	2.07	0.0876	0.5112
BCG_3224c	Rv3199c	nudC	probable NADH pyrophosphatase nudC	3.42	0.0877	0.5112
BCG_3771c	Rv3711c	dnaQ	Putative dna polymerase III (epsilon subunit)	-4.05	0.0878	0.5112
BCG_1458c	Rv1397c	-	Conserved hypothetical protein	2.98	0.0881	0.5114
BCG_3177	Rv3154	nuoJ	Probable NADH dehydrogenase I (chain J) nuoJ	3.84	0.0881	0.5114
BCG_3280c	Rv3251c	-	Probable rubredoxin rubA	2.85	0.0889	0.5146
BCG_3514	Rv3448	-	Probable conserved integral membrane protein	-2.88	0.0888	0.5146
BCG_0842c	Rv0789c	-	Hypothetical protein	2.51	0.0892	0.5156
BCG_1706c	-	-	Macrolide-transport ATP-binding protein ABC	-2.76	0.0895	0.5165
BCG_1555	Rv1492	mutA	Probable methylmalonyl-CoA mutase small subunit	-3.26	0.0897	0.5169
BCG_0146	Rv0113	gmhA	Probable phosphoheptose isomerase gmhA	2.53	0.0899	0.5172
BCG_0746	Rv0697	-	Probable dehydrogenase	4.21	0.09	0.5172
BCG_0073c	Rv0042c	-	Possible transcriptional regulatory protein	2.34	0.0903	0.518
BCG_2970c	Rv2949c	-	Conserved hypothetical protein	1.8	0.0904	0.518
BCG_0907	Rv0855	far	Probable fatty-acid-CoA racemase far	1.9	0.092	0.524
BCG_0948	Rv0896	gltA2	probable citrate synthase i gltA2	2.11	0.0921	0.524
BCG_1947c	Rv1908c	katG	Catalase-peroxidase-peroxynitritase T katG	1.05	0.092	0.524
BCG_2033	Rv2016	-	Hypothetical protein	3.39	0.0917	0.524
BCG_3586	Rv3522	-	Hypothetical protein	-2.75	0.0918	0.524
BCG_2523c	Rv2503c	scoB	Probable succinyl-CoA:3-KETOACID-COENZYME A	4.69	0.0925	0.5255
BCG_3479c	Rv3409c	choD	Probable cholesterol oxidase precursor choD	1.3	0.0932	0.5287
BCG_1516	Rv1455	-	Conserved hypothetical protein	3.44	0.0936	0.5302
BCG_0296c	Rv0258c	-	Conserved hypothetical protein	5.35	0.0941	0.5323
BCG_0399	Rv0361	-	Probable conserved membrane protein	3.15	0.0946	0.5344
BCG_2161c	Rv2144c	-	Probable transmembrane protein	4.45	0.095	0.5359
BCG_1741c	Rv1703c	-	Probable catechol-o-methyltransferase	2.55	0.0962	0.5419
BCG_2045c	Rv2026c	-	Conserved hypothetical protein	6.7	0.0964	0.5422
BCG_1839	Rv1806	PE20	PE family protein	2.82	0.0966	0.5426
BCG_0109	Rv0078	-	Probable transcriptional regulatory protein	2.57	0.0978	0.5427
BCG_0133	Rv0100	-	Conserved hypothetical protein	6.29	0.0989	0.5427
BCG_0168	-	-	-	5.52	0.1019	0.5427
BCG_0386	Rv0347	-	Probable conserved membrane protein	5.91	0.0983	0.5427
BCG_0401c	Rv0363c	fba	Probable fructose-bisphosphate aldolase fba	2.23	0.0996	0.5427
BCG_0503	Rv0463	-	Probable conserved membrane protein	3.68	0.1013	0.5427
BCG_0682	Rv0634A	-	Hypothetical protein	5.11	0.1019	0.5427
BCG_0849	Rv0797	-	Putative transposase for insertion sequence	7.65	0.1017	0.5427
BCG_0986	-	pstBa	Phosphate-transport protein ABC transporter	7.22	0.0978	0.5427
BCG_1046c	Rv0991c	-	Conserved hypothetical serine rich protein	2.84	0.0992	0.5427
BCG_1102	Rv1044	-	Conserved hypothetical protein	6.47	0.1	0.5427
BCG_1181c	Rv1120c	-	Conserved hypothetical protein	6.29	0.1018	0.5427
BCG_1220	Rv1159	-	Conserved transmembrane protein	6.01	0.0998	0.5427
BCG_1258	Rv1037c, Rv3619c, Rv1198	esxL	Putative ESAT-6 like protein 4	8.69	0.1008	0.5427
BCG_1308c	Rv1248c	kgd	alpha-ketoglutarate decarboxylase	1.23	0.1008	0.5427
BCG_1321c	Rv1262c	-	Hypothetical HIT-like protein	5.9	0.0973	0.5427
BCG_1600	Rv1547	dnaE1	Probable DNA polymerase III (alpha chain) dnaE1	1.97	0.1021	0.5427
BCG_1754	Rv1715	fadB3	Probable 3-hydroxybutyryl-CoA dehydrogenase	1.65	0.1016	0.5427
BCG_1860	Rv1825	-	Conserved hypothetical protein	-6.54	0.0974	0.5427
BCG_1999c	Rv1960c	-	Conserved hypothetical protein	2.1	0.0982	0.5427
BCG_2041c	-	-	Hypothetical protein	1.61	0.0969	0.5427
BCG_2071c	Rv2052c	-	Conserved hypothetical protein	-4.52	0.0972	0.5427
BCG_2177c	-	-	Conserved hypothetical protein	2.46	0.1003	0.5427
BCG_2297c	Rv2282c	-	Probable transcription regulator (lysR family)	2.84	0.1005	0.5427
BCG_2327c	Rv2307D	-	Hypothetical protein	4.81	0.1005	0.5427
BCG_2342c	-	rocD2	Probable ornithine aminotransferase (C-terminus	3.59	0.0974	0.5427
BCG_2411	Rv2396	PE_PGRS41	PE-PGRS family protein	1.99	0.1011	0.5427
BCG_2434c	Rv2418c	-	Hypothetical protein	2.46	0.1016	0.5427
BCG_2490	Rv2470	glbO	Possible globin (oxygen-binding protein) glbO	-4.32	0.102	0.5427
BCG_2571	Rv2548	-	Conserved hypothetical protein	7.84	0.101	0.5427
BCG_2625	Rv2601	speE	Putative spermidine synthase speE	-2.94	0.1004	0.5427
BCG_2894	Rv2872	-	Conserved hypothetical protein	2.63	0.0989	0.5427
BCG_2952	Rv2930	fadD26	Fatty-acid-CoA ligase fadD26	-3.06	0.1021	0.5427
BCG_2987c	Rv2966c	-	Possible methyltransferase (methylase)	3.35	0.1013	0.5427
BCG_3206c	Rv3180c	-	Hypothetical alanine rich protein	-3.72	0.1022	0.5427
BCG_3272c	Rv3243c	-	Hypothetical protein	-7.5	0.099	0.5427
BCG_3275c	Rv3246c	mtrA	Two component sensory transduction	2.65	0.0985	0.5427
BCG_3316c	Rv3287c	rsbW	Anti-sigma factor rsbW	5.53	0.0999	0.5427
BCG_3393	-	-	Hypothetical protein	2.11	0.0975	0.5427
BCG_3920c	Rv3857c	-	Possible membrane protein	8	0.1011	0.5427
BCG_3929	Rv3866	-	Conserved hypothetical protein	-2.93	0.0981	0.5427
BCG_0206	Rv0169	mce1A	MCE-family protein mce1A	1.26	0.1027	0.5432
BCG_0549	Rv0506	mmpS2	Probable conserved membrane protein mmpS2	2.57	0.1026	0.5432
BCG_0999	Rv0945	-	Putative short-chain type	4.74	0.1027	0.5432
BCG_0082	Rv0051	-	Probable conserved transmembrane protein	1.76	0.1033	0.5433
BCG_2333	Rv2312	-	Hypothetical protein	4.79	0.1029	0.5433
BCG_2948c	Rv2926c	-	Conserved hypothetical protein	3.74	0.1032	0.5433
BCG_3166	Rv3143	-	Probable response regulator	6.01	0.1034	0.5433
BCG_3865c	Rv3803c	fbpD	Secreted MPT51/MPB51 antigen protein fbpD	-2.79	0.1033	0.5433
BCG_1203c	Rv1141c	echA11	Probable enoyl-CoA hydratase echA11	2.88	0.1036	0.5434
BCG_2117c	Rv2097c	-	Conserved hypothetical protein	2.46	0.1037	0.5434
BCG_1137	Rv1079	metB	Probable cystathionine gamma-synthase metB	2.74	0.104	0.5443
BCG_0535c	Rv0493c	-	Conserved hypothetical protein	-1.17	0.1042	0.5446
BCG_0782	Rv0732	secY	Probable preprotein translocase secY	4.9	0.1046	0.546
BCG_3579	Rv3516	echA19	Possible enoyl-CoA hydratase echA19	1.83	0.1049	0.5469
BCG_0212	Rv0175	-	Probable conserved mce associated membrane	1.63	0.1063	0.5498
BCG_0422c	Rv0384c	clpB	Probable endopeptidase ATP binding protein	1.93	0.106	0.5498
BCG_1403	Rv1341	-	Conserved hypothetical protein	6.3	0.1061	0.5498
BCG_2494c	Rv2474c	-	Conserved hypothetical protein	4.07	0.1063	0.5498
BCG_2518c	Rv2498c	citE	Probable citrate (pro-3s)-lyase (beta subunit)	3.03	0.1057	0.5498
BCG_2905	Rv2884	-	Probable transcriptional regulatory protein	1.65	0.1061	0.5498
BCG_2697	Rv2684	arsA	Probable arsenic-transport integral membrane	1.6	0.107	0.5527
BCG_3394	-	-	Hypothetical protein	1.93	0.1073	0.5536
BCG_0990	Rv0936	pstA2	Phosphate-transport integral membrane ABC	1.7	0.1075	0.5539
BCG_2852c	Rv2832c	ugpC	Probable Sn-glycerol-3-phosphate transport	4.93	0.1077	0.5542
BCG_0486c	Rv0447c	ufaA1	Putative cyclopropane-fatty-acyl-phospholipid	-2.41	0.1084	0.5571
BCG_2422c	Rv2406c	-	Conserved hypothetical protein	2.34	0.1088	0.5577
BCG_3441	Rv3369	-	Conserved hypothetical protein	3.62	0.1087	0.5577
BCG_3205	Rv3179	-	Conserved hypothetical protein	1.51	0.1091	0.5585
BCG_0629	Rv0584	-	Possible conserved exported protein	-1.07	0.1093	0.5588
BCG_3801c	Rv3742c	-	Possible oxidoreductase	1.55	0.1103	0.5632
BCG_2991c	Rv2970c	lipN	Probable lipase/esterase lipN	-2.59	0.1105	0.5635
BCG_0761	Rv0711	atsA	Possible arylsulfatase atsA	-1.89	0.1108	0.5643
BCG_1133c	Rv1075c	-	Conserved exported protein	-3.32	0.111	0.5646
BCG_1843	-	PPE33b	PPE family protein [second part]	2.71	0.112	0.5683
BCG_3733	Rv3675	-	Possible membrane protein	2.93	0.112	0.5683
BCG_1150	-	celA2b	Probable cellulase celA2b	1.71	0.1124	0.5696
BCG_3153c	Rv3130c	-	Conserved hypothetical protein	1.57	0.1131	0.5724
BCG_0054	Rv0024	-	Putative secreted protein P60-related protein	-4.01	0.1138	0.5752
BCG_2623	Rv2600	-	Probable conserved integral membrane protein	1.09	0.1148	0.5795
BCG_0515	Rv0474	-	Probable transcriptional regulatory protein	1.61	0.1158	0.5838
BCG_0902	-	-	Putative transposase (fragment)	2.06	0.1163	0.5856
BCG_1865	Rv1830	-	Conserved hypothetical protein	6.97	0.1167	0.5869
BCG_1073c	Rv1016c	lpqT	Putative conserved lipoprotein lpqT	1.37	0.1181	0.5932
BCG_0445c	Rv0406c	-	Beta lactamase like protein	-3.44	0.1191	0.5967
BCG_1426c	Rv1364c	-	Conserved hypothetical protein	1.3	0.119	0.5967
BCG_2293	Rv2276	cyp121	Cytochrome P450 121 CYP121	2.26	0.1196	0.5985
BCG_3050c	Rv3027c	-	Conserved hypothetical protein	-1.57	0.1205	0.6022
BCG_1437	Rv1376	-	Conserved hypothetical protein	-1.86	0.1211	0.6044
BCG_2899c	Rv2877c	-	Probable conserved integral membrane protein	-2.26	0.1215	0.6049
BCG_3445	Rv3373	echA18	Probable enoyl-CoA hydratase echA18	3.26	0.1214	0.6049
BCG_2096c	Rv2077A	-	Conserved hypothetical protein	2.13	0.1228	0.6106
BCG_3895c	Rv3832c	-	Conserved hypothetical protein	1.71	0.1232	0.6119
BCG_0945c	Rv0893c	-	Conserved hypothetical protein	2.99	0.1234	0.6121
BCG_0448	Rv0409	ackA	Probable acetate kinase ackA	-2.34	0.1244	0.6163
BCG_0989	Rv0935	pstC1	Phosphate-transport integral membrane ABC	-4.32	0.1251	0.619
BCG_3736c	Rv3678c	-	Conserved hypothetical protein	-2.05	0.1267	0.6261
BCG_3875c	Rv3813c	-	Conserved hypothetical protein	-3.25	0.1273	0.6283
BCG_0105	Rv0074	-	Conserved hypothetical protein	-3.43	0.1288	0.6341
BCG_0703	Rv0654	-	Probable dioxygenase	-1.91	0.1288	0.6341
BCG_1830	Rv1798	-	Conserved hypothetical protein	1.2	0.1293	0.6358
BCG_3087	Rv3062	ligB	Probable dna ligase ligB	-2.64	0.1298	0.6375
BCG_2384c	Rv2370c	-	Conserved hypothetical protein	-2.85	0.1304	0.6396
BCG_1770	Rv1731	gabD2	Possible succinate-semialdehyde dehydrogenase	1.46	0.1316	0.644
BCG_3131	Rv3106	fprA	probable NADPH:adrenodoxin oxidoreductase fprA	1.21	0.1316	0.644
BCG_0658c	Rv0611c	-	Hypothetical protein	1.48	0.1318	0.6441
BCG_3117c	Rv3092c	-	Probable conserved integral membrane protein	-1.63	0.1325	0.6468
BCG_3381c	Rv3315c	cdd	Probable cytidine deaminase cdd	1.41	0.1328	0.6474
BCG_2268c	Rv2250c	-	Possible transcriptional regulatory protein	2.39	0.1332	0.6486
BCG_3431	Rv3359	-	Possible oxidoreductase	1.64	0.1337	0.6502
BCG_0899	Rv0847	lpqS	Probable lipoprotein lpqS	2.82	0.1347	0.654
BCG_3558c	Rv3494c	mce4F	Mce-family protein mce4F	-1.81	0.1348	0.654
BCG_1078	Rv1021	-	Conserved hypothetical protein	1.75	0.1362	0.6568
BCG_1595	Rv1543	-	Possible fatty acyl-CoA reductase	1.59	0.1359	0.6568
BCG_2828c	-	-	Probable transposase	2.02	0.1362	0.6568
BCG_3180	Rv3157	nuoM	Probable NADH dehydrogenase I (chain M) nuoM	-4.36	0.1357	0.6568
BCG_3725	Rv3667	acs	acetyl-coenzyme A synthetase acs	-1.87	0.1359	0.6568
BCG_2007c	-	-	Possible dehydrogenase (fragment)	3.31	0.1364	0.657
BCG_2463	Rv2443	dctA	Probable C4-dicarboxylate-transport	1.15	0.1368	0.6581
BCG_3168	Rv3145	nuoA	Probable NADH dehydrogenase I (chain A) nuoA	1.84	0.137	0.6583
BCG_0677c	Rv0630c	recBa	Probable exonuclease V (beta chain) recBa [first	-3.19	0.1384	0.6623
BCG_2994c	Rv2972c	-	Possible conserved membrane or exported protein	1.84	0.1381	0.6623
BCG_3105c	Rv3080c	pknK	Probable serine/threonine-protein kinase	-2.11	0.1382	0.6623
BCG_3721c	Rv3663c	dppD	Probable dipeptide-transport ATP-binding protein	1.68	0.1385	0.6623
BCG_1821	Rv1789	PPE26	PPE family protein	-1.71	0.139	0.6639
BCG_0663c	-	-	Hypothetical protein	3.72	0.1396	0.6659
BCG_1205	Rv1143	mcr	Probable alpha-methylacyl-CoA racemase mcr	1.33	0.14	0.667
BCG_3261c	Rv3231c	-	Conserved hypothetical protein	2.42	0.1402	0.6672
BCG_0220	Rv0183	-	Possible lysophospholipase	-2.07	0.141	0.6678
BCG_2098	Rv2079	-	Conserved hypothetical protein	1.52	0.1407	0.6678
BCG_2512	Rv2492	-	Hypothetical protein	3.1	0.1409	0.6678
BCG_3655c	Rv3590c	PE_PGRS58	PE-PGRS family protein	1.74	0.1407	0.6678
BCG_3625	Rv3561	fadD3	Probable fatty-acid-CoA ligase fadD3	-3.44	0.1413	0.6685
BCG_2568	Rv2545	-	Conserved hypothetical protein	1.93	0.1419	0.6705
BCG_0467c	Rv0428c	-	Hypothetical protein	-4.49	0.1434	0.676
BCG_0921c	Rv0869c	moaA2	Putative molybdenum cofactor biosynthesis	-2.15	0.1433	0.676
BCG_1038	Rv0983	-	Probable serine protease	1.53	0.1436	0.6761
BCG_2701c	Rv2688c	-	Probable antibiotic-transport ATP-binding	1.82	0.1441	0.6777
BCG_0615	Rv0570	nrdZ	Probable ribonucleoside-diphosphate reductase	-1.9	0.145	0.6784
BCG_1020c	Rv0966c	-	Conserved hypothetical protein	1.9	0.1451	0.6784
BCG_1238c	Rv1175c	fadH	Probable NADPH dependent 2,4-dienoyl-CoA	-1.58	0.1448	0.6784
BCG_2353	Rv2331A	-	Hypothetical protein	2.53	0.1449	0.6784
BCG_3545c	Rv3481c	-	Probable integral membrane protein	1.52	0.1445	0.6784
BCG_3073c	Rv3049c	-	Probable monooxygenase	0.95	0.146	0.6818
BCG_0088	Rv0057	-	Hypothetical protein	2.79	0.1462	0.6819
BCG_1849	Rv1815	-	Conserved hypothetical protein	1.93	0.1467	0.6835
BCG_1811c	Rv1778c	-	Hypothetical protein	3.7	0.1472	0.6847
BCG_3777	Rv3717	-	Conserved hypothetical protein	-2.98	0.1473	0.6847
BCG_1015	Rv0961	-	Probable integral membrane protein	1.67	0.1478	0.6862
BCG_1245	Rv1183	mmpL10	Probable conserved transmembrane transport	1.26	0.1483	0.6877
BCG_0720	Rv0671	lpqP	Possible conserved lipoprotein lpqP	2.41	0.149	0.6898
BCG_3081	Rv3056	dinP	Possible DNA-damage-inducible protein P dinP	-1.36	0.1491	0.6898
BCG_1397	Rv1335	-	9.5 kDa culture filtrate antigen cfp10A	2.25	0.1507	0.6956
BCG_2154c	Rv2137c	-	Conserved hypothetical protein	1.38	0.1507	0.6956
BCG_2116c	Rv2096c	-	Conserved hypothetical protein	-2.95	0.1511	0.6966
BCG_3815c	Rv3756c	proZ	Possible osmoprotectant (glycine	-1.99	0.1513	0.6967
BCG_0068c	Rv0037c	-	Probable conserved integral membrane protein	-1.98	0.1521	0.6996
BCG_1883	Rv1847	-	Conserved hypothetical protein	2.74	0.1523	0.6997
BCG_2453c	Rv2434c	-	Probable conserved transmembrane protein	-3.61	0.1529	0.7017
BCG_0364	Rv0324	-	Possible transcriptional regulatory protein	1.7	0.1534	0.7024
BCG_1032c	Rv0978c	PE_PGRS17	PE-PGRS family protein	2.37	0.1534	0.7024
BCG_0633	Rv0588	yrbE2B	Conserved hypothetical integral membrane protein	1.8	0.1547	0.7075
BCG_0880c	Rv0827c	-	Probable transcriptional regulatory protein	2.52	0.1552	0.7082
BCG_3763c	Rv3704c	gshA	Glutamate--cysteine ligase gshA	-1.1	0.1551	0.7082
BCG_1951c	Rv1912c	fadB5	Possible oxidoreductase fadB5	1.89	0.1554	0.7083
BCG_1398	Rv1336	cysM	Probable cysteine synthase b cysM	1.32	0.1557	0.7085
BCG_3049c	Rv3026c	-	Conserved hypothetical protein	-2.02	0.1558	0.7085
BCG_1134	Rv1076	lipU	Putative lipase lipU	1.45	0.1576	0.7142
BCG_2203	Rv2187	fadD15	Probable long-chain-fatty-acid-CoA ligase	-1.51	0.1576	0.7142
BCG_3423c	Rv3351c	-	Conserved hypothetical protein	1.35	0.1573	0.7142
BCG_0644c	Rv0598c	-	Conserved hypothetical protein	1.36	0.158	0.7152
BCG_3282c	Rv3253c	-	Possible cationic amino acid transport integral	-2.44	0.1582	0.7153
BCG_2682	Rv2669	-	Conserved hypothetical protein	3.63	0.1585	0.7159
BCG_2028c	Rv2011c	-	Conserved hypothetical protein	1.82	0.1588	0.7164
BCG_2470c	Rv2450c	rpfE	Probable resuscitation-promoting factor rpfE	-1.73	0.1594	0.7175
BCG_3371c	Rv3306c	amiB1	Probable amidase amiB1	1.69	0.1593	0.7175
BCG_0583	Rv0539	-	Probable dolichyl-phosphate sugar synthase	2.46	0.1598	0.7185
BCG_0267c	Rv0230c	php	Probable phosphotriesterase php	1.07	0.1606	0.7213
BCG_2677c	-	-	Conserved hypothetical protein	-5.17	0.1609	0.7218
BCG_0652	-	-	Putative transposase (fragment)	1.9	0.1616	0.7233
BCG_1513c	-	PE_PGRS28	PE-PGRS family protein	-6.88	0.1615	0.7233
BCG_3956c	-	-	Conserved hypothetical protein	-3.42	0.1621	0.7247
BCG_1077	Rv1020	mfd	Probable transcription-repair coupling factor	-0.94	0.1625	0.7257
BCG_1061c	Rv1004c	-	Probable membrane protein	-4.41	0.1629	0.7267
BCG_0337	Rv0297	PE_PGRS5	PE-PGRS family protein	-4.32	0.1642	0.7317
BCG_0651	Rv0605	-	Possible resolvase	1.71	0.1654	0.7358
BCG_2207	Rv2191	-	Conserved hypothetical protein	1.47	0.1655	0.7358
BCG_1449	Rv1388	mihF	Putative integration host factor mihF	3.46	0.1667	0.7403
BCG_2893	Rv2871	-	Conserved hypothetical protein	2.67	0.1669	0.7404
BCG_1114	Rv1056	-	Conserved hypothetical protein	-1.95	0.1677	0.7431
BCG_1763c	Rv1724c	-	Hypothetical protein	2.46	0.1684	0.7437
BCG_1848	Rv1814	erg3	Membrane-bound C-5 Sterol desaturase erg3	1	0.1681	0.7437
BCG_2533	-	-	Conserved hypothetical protein	2.33	0.1683	0.7437
BCG_0393c	Rv0355c	PPE8	PPE family protein	-0.82	0.1692	0.7464
BCG_1743c	Rv1705c	PPE22	PPE family protein	-4.53	0.1695	0.7469
BCG_3222c	Rv3198c	UvrD2	Probable dna helicase ii homolog uvrD2	1.57	0.1699	0.7479
BCG_1464c	Rv1403c	-	Putative methyltransferase	1.88	0.1708	0.7502
BCG_3268c	Rv3239c	-	Probable conserved transmembrane transport	-2.29	0.1708	0.7502
BCG_1589	Rv1537	dinX	Probable DNA polymerase IV dinX	1.1	0.1713	0.7515
BCG_0161	Rv0127	-	Conserved hypothetical protein	-3.4	0.1725	0.755
BCG_0624	Rv0579	-	Conserved hypothetical protein	-4.76	0.1735	0.755
BCG_0745	Rv0696	-	Probable membrane sugar transferase	1.79	0.1732	0.755
BCG_0895	Rv0843	-	Probable dehydrogenase	1.09	0.1736	0.755
BCG_2438	Rv2422	-	Hypothetical protein	1.72	0.1735	0.755
BCG_2522c	Rv2502c	accD1	Probable acetyl-/propionyl-coa carboxylase (beta	-2.7	0.1732	0.755
BCG_2915c	Rv2894c	xerC	Probable integrase/recombinase xerC	3.04	0.1728	0.755
BCG_3503	Rv3437	-	Possible conserved transmembrane protein	-2.97	0.1727	0.755
BCG_0742	Rv0693	pqqE	Probable coenzyme pqq synthesis protein E pqqE	1.44	0.174	0.7559
BCG_0304c	Rv0266c	oplA	Probable 5-oxoprolinase oplA	-1.14	0.1755	0.7571
BCG_0521c	Rv0480c	-	Conserved hypothetical protein	-1.24	0.175	0.7571
BCG_1563	Rv1499	-	Hypothetical protein	1.7	0.1758	0.7571
BCG_1916	Rv1879	-	Conserved hypothetical protein	-1.12	0.1751	0.7571
BCG_1936c	Rv1897c	-	Conserved hypothetical protein	2.31	0.1752	0.7571
BCG_2472c	Rv2452c	-	Hypothetical protein	2.55	0.1757	0.7571
BCG_2831	Rv2813	-	Conserved hypothetical protein	-2.15	0.1758	0.7571
BCG_3762c	Rv3703c	-	Conserved hypothetical protein	-1.49	0.1746	0.7571
BCG_2140	Rv2123	PPE37	PPE family protein	-1.52	0.1778	0.7649
BCG_1847c	Rv1813c	-	Conserved hypothetical protein	1.87	0.1782	0.7658
BCG_3902	Rv3839	-	Conserved hypothetical protein	-2.1	0.1787	0.7671
BCG_1166c	Rv1106c	-	Probable cholesterol dehydrogenase	-1.81	0.179	0.7676
BCG_1237c	Rv1174c	-	Hypothetical protein	1.46	0.1792	0.7676
BCG_2598	Rv2575	-	Possible conserved membrane glycine rich	2.42	0.1797	0.7689
BCG_0457	Rv0418	lpqL	Probable lipoprotein aminopeptidase lpqL	1.02	0.181	0.772
BCG_1320c	Rv1261c	-	Conserved hypothetical protein	2.02	0.1807	0.772
BCG_3395	-	embR2	Possible transcriptional regulatory protein	0.9	0.1808	0.772
BCG_2270	Rv2252	-	Conserved hypothetical protein	1.81	0.1816	0.7737
BCG_1520c	Rv1459c	-	Probable conserved transmembrane protein	1.53	0.1822	0.7751
BCG_2091c	Rv2072c	cobLb	Probable precorrin-6y methyltransferase CobLb	-4.84	0.1823	0.7751
BCG_1163c	Rv1103c	-	Conserved hypothetical protein	2.27	0.1829	0.7768
BCG_3086c	Rv3061c	fadE22	Probable acyl-CoA dehydrogenase fadE22	-3.73	0.1835	0.7777
BCG_3884	-	-	Conserved hypothetical protein	1.36	0.1834	0.7777
BCG_2597	Rv2574	-	Conserved hypothetical protein	1.66	0.1846	0.7815
BCG_1145	-	PE_PGRS21	PE-PGRS family protein	-1.45	0.185	0.7816
BCG_1503	Rv1442	bisC	Probable biotin sulfoxide reductase bisC	-1.89	0.1856	0.7816
BCG_2335c	Rv2314c	-	Conserved hypothetical protein	-4.5	0.1855	0.7816
BCG_2802c	Rv2784c	lppU	Probable lipoprotein lppU	-3.24	0.1851	0.7816
BCG_2961	Rv2939	papA5	Possible conserved polyketide synthase	-1.23	0.1854	0.7816
BCG_1804c	-	-	Conserved hypothetical protein	1.74	0.1876	0.7892
BCG_2661c	-	PE_PGRS46	PE-PGRS family protein	-3.21	0.1882	0.7909
BCG_3821c	Rv3762c	-	Putative hydrolase	0.8	0.1884	0.7909
BCG_0223	Rv0186	bglS	Probable beta-glucosidase bglS	1.62	0.1901	0.7955
BCG_0860	Rv0808	purF	Probable amidophosphoribosyltransferase purF	3.43	0.1903	0.7955
BCG_2835c	Rv2817c	-	Conserved hypothetical protein	1.79	0.1903	0.7955
BCG_2963	Rv2941	fadD28	fatty-acid-CoA ligase fadD28	-1.49	0.1903	0.7955
BCG_1502c	Rv1441c	PE_PGRS26	PE-PGRS family protein	-1.3	0.1911	0.798
BCG_3634c	Rv3569c	bphD	2-hydroxy-6-oxo-6-phenylhexa-2,4-dienoate	3.91	0.1918	0.8001
BCG_0497c	Rv0457c	-	Probable peptidase	-2.39	0.1921	0.8005
BCG_0125	Rv0092	ctpA	Probable cation transporter p-type atpase A	0.99	0.1933	0.803
BCG_0560	Rv0517	-	Possible membrane acyltransferase	-1.1	0.1935	0.803
BCG_0953	Rv0901	-	possible conserved exported or membrane protein	-2.28	0.1932	0.803
BCG_3383	Rv3317	sdhD	Probable succinate dehydrogenase (hydrophobic	4.39	0.1931	0.803
BCG_2538c	Rv2517c	-	Hypothetical protein	1.45	0.1945	0.8055
BCG_3116	Rv3091	-	Conserved hypothetical protein	1.38	0.1945	0.8055
BCG_1101c	Rv1043c	-	Conserved hypothetical protein	-2.28	0.1953	0.8075
BCG_3313	Rv3284	-	Conserved hypothetical protein	2.35	0.1954	0.8075
BCG_0434	Rv0397	-	Conserved 13E12 repeat family protein	2.57	0.1961	0.8091
BCG_1148	-	PE10	PE family protein	6.29	0.1968	0.8091
BCG_1666c	Rv1628c	-	Conserved hypothetical protein	2.21	0.1967	0.8091
BCG_3185c	Rv3161c	-	Possible dioxygenase	1.12	0.1962	0.8091
BCG_3600c	Rv3536c	-	Probable hydratase	1.14	0.1968	0.8091
BCG_0406c	Rv0368c	-	Conserved hypothetical protein	-2.07	0.1987	0.8111
BCG_1142	Rv1084	-	Conserved hypothetical protein	-3.28	0.1977	0.8111
BCG_1232c	Rv1169c	PE11	PE family protein	4.81	0.1986	0.8111
BCG_2008c	Rv1991c	-	Conserved hypothetical protein	1.37	0.1981	0.8111
BCG_2122c	Rv2103c	-	Conserved hypothetical protein	2.74	0.1982	0.8111
BCG_2534	Rv2513	-	Hypothetical protein	1.7	0.1979	0.8111
BCG_3203	Rv3178	-	Conserved hypothetical protein	1.44	0.1983	0.8111
BCG_0057	Rv0026	-	Conserved hypothetical protein	1.17	0.1991	0.8112
BCG_0070c	Rv0039c	-	Possible conserved transmembrane protein	-1.77	0.1996	0.8112
BCG_0107c	Rv0076c	-	Probable membrane protein	2.02	0.2011	0.8112
BCG_0231	Rv0194	-	Probable drugs-transport transmembrane	-1.65	0.2009	0.8112
BCG_0418c	Rv0380c	-	Possible rna methyltransferase	-5.49	0.2016	0.8112
BCG_0472	Rv0433	-	Conserved hypothetical protein	1.54	0.2022	0.8112
BCG_0946	Rv0894	-	Possible transcriptional regulatory protein	1.69	0.2019	0.8112
BCG_0995c	Rv0941c	-	Conserved hypothetical protein	2.14	0.2021	0.8112
BCG_1224	Rv1162	narH	Probable respiratory nitrate reductase (beta	1.02	0.1994	0.8112
BCG_1260	Rv1200	-	Probable conserved integral membrane transport	-0.93	0.2008	0.8112
BCG_1777	Rv1738	-	Conserved hypothetical protein	3.28	0.2011	0.8112
BCG_1842	-	PPE33a	PPE Family protein [first part]	1.72	0.2026	0.8112
BCG_1978	Rv1939	-	Probable oxidoreductase	3.37	0.202	0.8112
BCG_2110	Rv2090	-	5'-3' exonuclease	-4.7	0.202	0.8112
BCG_2452c	Rv2433c	-	Hypothetical protein	1.93	0.2024	0.8112
BCG_2573c	Rv2550c	-	Hypothetical protein	2.25	0.2022	0.8112
BCG_3152	-	-	Conserved hypothetical protein	1.63	0.2001	0.8112
BCG_3776c	Rv3716c	-	Conserved hypothetical protein	5.18	0.2023	0.8112
BCG_3835c	-	-	Conserved hypothetical protein	4.03	0.2012	0.8112
BCG_0115	Rv0082	-	Probable oxidoreductase	-2.81	0.2032	0.812
BCG_1179c	Rv1118c	-	Conserved hypothetical protein	1.36	0.2031	0.812
BCG_3575	-	PE_PGRS55	PE-PGRS family protein	-1.34	0.204	0.8144
BCG_2592c	Rv2569c	-	Conserved hypothetical protein	1.25	0.2043	0.8147
BCG_3654	Rv3589	mutY	Putative adenine glycosylase	-2.1	0.2051	0.8171
BCG_3812c	Rv3753c	-	Conserved hypothetical protein	5.01	0.2054	0.8175
BCG_3698c	Rv3640c	-	Putative transposase	1.25	0.2061	0.8195
BCG_0435c	Rv0398c	-	Possible secreted protein	-5.54	0.2065	0.8202
BCG_2300	Rv2285	-	Conserved hypothetical protein	1.55	0.2073	0.8226
BCG_1899c	Rv1863c	-	Probable conserved integral membrane protein	1.59	0.2076	0.823
BCG_0792	Rv0742	PE_PGRS8	PE-PGRS family protein	-1.5	0.2081	0.8241
BCG_1597	Rv1544	-	Possible ketoacyl reductase	1.95	0.2083	0.8241
BCG_2702c	Rv2689c	-	Conserved hypothetical alanine and valine and	-1.9	0.2086	0.8245
BCG_1412	Rv1350	fabG2	Putative 3-oxoacyl-[acyl-carrier protein]	1.67	0.2097	0.8268
BCG_2430c	Rv2414c	-	Conserved hypothetical protein	-4.71	0.2096	0.8268
BCG_2889c	Rv2867c	-	Conserved hypothetical protein	-4.47	0.2098	0.8268
BCG_0478c	Rv0439c	-	Putative dehydrogenase/reductase	-1.19	0.211	0.829
BCG_0848c	Rv0794c	-	Probable oxidoreductase [first part]	-3.53	0.211	0.829
BCG_1474	Rv1413	-	Conserved hypothetical protein	2.57	0.2106	0.829
BCG_2656	Rv2629	-	Conserved hypothetical protein	-1.98	0.2114	0.8298
BCG_1457c	-	PE_PGRS25	PE-PGRS family protein	-3.61	0.2117	0.8301
BCG_0668	Rv0622	-	Possible membrane protein	1.47	0.2126	0.8304
BCG_1803c	Rv1762c	-	Hypothetical protein	1.39	0.2121	0.8304
BCG_3291	Rv3262	fbiB	Probable F420 biosynthesis protein fbiB	2.52	0.2125	0.8304
BCG_3447	Rv3376	-	Conserved hypothetical protein	2.41	0.2124	0.8304
BCG_2913c	Rv2892c	PPE45	PPE family protein	-3.23	0.2129	0.8308
BCG_0763	Rv0713	-	Probable conserved transmembrane protein	-1.6	0.2138	0.831
BCG_0779	Rv0729	xylB	Possible d-xylulose kinase xylB	-1.43	0.2136	0.831
BCG_0795	Rv0745	-	Conserved hypothetical protein	-4.11	0.214	0.831
BCG_1977	Rv1938	ephB	Probable epoxide hydrolase ephB	-2.7	0.2134	0.831
BCG_3489c	Rv3419c	gcp	Probable O-sialoglycoprotein endopeptidase gcp	1.86	0.2138	0.831
BCG_0847c	-	-	Probable oxidoreductase [second part]	1.47	0.2143	0.8314
BCG_0419c	Rv0381c	-	Hypothetical protein	-1.77	0.215	0.8328
BCG_1022	Rv0968	-	Conserved hypothetical protein	-1.92	0.2151	0.8328
BCG_0104	Rv0073	-	Probable glutamine-transport atp-binding protein	-2.72	0.2164	0.8333
BCG_0171c	Rv0135c	-	Possible transcriptional regulatory protein	1.87	0.2168	0.8333
BCG_1256	Rv1196	PPE18	PPE family protein	-1.5	0.2168	0.8333
BCG_1748	Rv1709	-	Conserved hypothetical protein	1.26	0.2161	0.8333
BCG_1894	Rv1858	modB	PRobable molbdenum-transport integral membrane	1.68	0.2163	0.8333
BCG_2474c	Rv2454c	-	Probable oxidoreductase (beta subunit)	-2.41	0.2161	0.8333
BCG_2585	Rv2563	-	Probable glutamine-transport transmembrane	-5.66	0.2171	0.8333
BCG_3100c	Rv3075c	-	Conserved hypothetical protein	0.99	0.2158	0.8333
BCG_3805c	Rv3746c	PE34	Probable PE family protein	2.74	0.2169	0.8333
BCG_0804c	Rv0753c	mmsA	Probable methylmalonate-semialdehyde	-2.52	0.2181	0.8345
BCG_1085c	Rv1028c	kdpD	Probable sensor protein kdpD	-5.18	0.2187	0.8345
BCG_1264c	Rv1204c	-	Conserved hypothetical protein	-2.01	0.2189	0.8345
BCG_1275c	Rv1215c	-	Conserved hypothetical protein	-2.65	0.2185	0.8345
BCG_1341c	Rv1282c	oppC	Probable oligopeptide-transport integral	-1.59	0.2191	0.8345
BCG_2394c	Rv2380c	mbtE	Peptide synthetase mbtE	-1.4	0.219	0.8345
BCG_2548	Rv2527	-	Conserved hypothetical protein	2.81	0.219	0.8345
BCG_2934c	Rv2913c	-	Possible D-amino acid aminohydrolase	-2.78	0.2186	0.8345
BCG_0490c	Rv0451c	mmpS4	Probable conserved membrane protein mmpS4	-2.93	0.2211	0.8377
BCG_0722	Rv0673	echA4	Possible enoyl-CoA hydratase echA4	1.38	0.2212	0.8377
BCG_1340c	Rv1281c	oppD	Probable oligopeptide-transport ATP-binding	-3.52	0.2209	0.8377
BCG_2351c	Rv2330c	lppP	Probable lipoprotein lppP	-2.33	0.2204	0.8377
BCG_3549c	Rv3485c	-	Probable short-chain type	1.46	0.2206	0.8377
BCG_3667c	Rv3603c	-	Conserved hypothetical alanine and leucine rich	1.74	0.221	0.8377
BCG_0159	Rv0125	pepA	Probable serine protease pepA	-1.24	0.2218	0.838
BCG_0365	Rv0326	-	Hypothetical protein	1.21	0.2216	0.838
BCG_1841	Rv1808	PPE32	PPE family protein	0.93	0.2219	0.838
BCG_0136c	Rv0103c	ctpB	Probable cation-transporter P-type atpase B	-1.08	0.2229	0.8397
BCG_1893	Rv1857	modA	Probable molybdate-binding lipoprotein modA	1.36	0.2228	0.8397
BCG_3542	-	-	Hypothetical protein	1.04	0.223	0.8397
BCG_3858	Rv3796	-	Conserved hypothetical protein	-2.07	0.2232	0.8397
BCG_2590	Rv2567	-	Conserved hypothetical alanine and leucine rich	1.14	0.2235	0.8401
BCG_1726	Rv1688	-	Possible 3-methyladenine DNA glycosylase	-2.29	0.2238	0.8404
BCG_1468	Rv1407	fmu	Probable fmu protein	-4.14	0.2245	0.8415
BCG_3120	Rv3095	-	Hypothetical transcriptional regulatory protein	1.49	0.2243	0.8415
BCG_1879c	Rv1843c	guaB1	Probable inosine-5'-monophosphate dehydrogenase	-1.13	0.2249	0.8422
BCG_2023	Rv2006	otsB1	Probable trehalose-6-phosphate phosphatase	1.21	0.2254	0.8432
BCG_2456	Rv2437	-	Conserved hypothetical protein	-2.05	0.2263	0.8458
BCG_1221c	Rv1159A	-	Hypothetical protein	2.36	0.2275	0.8463
BCG_2014	Rv1997	ctpF	Probable metal cation transporter P-type atpase	0.84	0.2275	0.8463
BCG_3095	Rv3070	-	Probable conserved integral membrane protein	1.81	0.2267	0.8463
BCG_3595c	Rv3531c	-	Hypothetical protein	1.23	0.2275	0.8463
BCG_3814c	Rv3755c	-	Conserved hypothetical protein	1.74	0.2272	0.8463
BCG_3541	Rv3478	PPE60	PE family protein	-1.6	0.2281	0.8478
BCG_0170	-	-	-	-2.58	0.2293	0.8502
BCG_1066	Rv1009	rpfB	Probable resuscitation-promoting factor rpfB	0.86	0.2294	0.8502
BCG_1274c	Rv1214c	PE14	PE family protein	-4.6	0.2291	0.8502
BCG_0659	Rv0612	-	Conserved hypothetical protein	-3.89	0.2297	0.8506
BCG_3080	Rv3055	-	Possible transcriptional regulatory protein	-3.14	0.2301	0.8512
BCG_2838c	Rv2819c	-	Hypothetical protein	1.58	0.2307	0.8527
BCG_1645	Rv1607	chaA	Probable ionic transporter integral membrane	1.19	0.2315	0.8548
BCG_3163	Rv3140	fadE23	Probable acyl-CoA dehydrogenase fadE23	1.37	0.2318	0.8552
BCG_0203	Rv0166	fadD5	Probable fatty-acid-CoA ligase fadD5	1.04	0.2328	0.8557
BCG_2016c	Rv1999c	-	Probable conserved integral membrane protein	-1.48	0.2324	0.8557
BCG_2918c	Rv2897c	-	Conserved hypothetical protein	1.87	0.2327	0.8557
BCG_3270c	Rv3241c	-	Conserved hypothetical protein	0.96	0.2322	0.8557
BCG_2775c	Rv2759c	-	Conserved hypothetical protein	2.05	0.2333	0.8567
BCG_3584c	Rv3520c	-	Possible coenzyme F420-dependent oxidoreductase	1.18	0.2344	0.86
BCG_0609c	Rv0564c	gpdA1	Probable glycerol-3-phosphate dehydrogenase	0.86	0.2349	0.8606
BCG_0914c	Rv0862c	-	Conserved hypothetical protein	-3.16	0.235	0.8606
BCG_0048c	Rv0018c	pstP	Serine/threonine phosphatase PPP	-2.56	0.236	0.8611
BCG_0344c	Rv0304c	PPE5	PPE family protein	-1.63	0.2359	0.8611
BCG_0498	Rv0458	-	Probable aldehyde dehydrogenase	-3.46	0.2358	0.8611
BCG_3429	Rv3357	-	Conserved hypothetical protein	1.43	0.236	0.8611
BCG_0271c	Rv0234c	gabD1	Probable succinate-semialdehyde dehydrogenase	-4.15	0.2369	0.8635
BCG_1250	Rv1188	-	Probable proline dehydrogenase	-2.38	0.2371	0.8635
BCG_3825	Rv3766	-	Hypothetical protein	1.06	0.2386	0.8682
BCG_0890	Rv0838	lpqR	Probable conserved lipoprotein lpqR	-4.09	0.2407	0.8711
BCG_1016c	Rv0962c	lprP	Possible lipoprotein lprP	-2.94	0.2402	0.8711
BCG_1834	Rv1802	PPE30	PPE family protein	-2.68	0.2403	0.8711
BCG_2225	Rv2209	-	Probable conserved integral membrane protein	0.8	0.2406	0.8711
BCG_3621c	Rv3557c	-	Probable transcriptional regulatory protein	1.24	0.2401	0.8711
BCG_3806	Rv3747	-	Conserved hypothetical protein	-2.8	0.2401	0.8711
BCG_3894	Rv3831	-	Hypothetical protein	-1.41	0.241	0.8714
BCG_2410	Rv2395	-	Probable conserved integral membrane protein	1	0.2415	0.8716
BCG_2687	Rv2674	-	Conserved hypothetical protein	1.2	0.2414	0.8716
BCG_0198c	Rv0162c	adhE1	Putative zinc-type alcohol dehydrogenase (e	1.39	0.2426	0.8723
BCG_1151	Rv1091	PE_PGRS22	PE-PGRS family protein	-2.21	0.2422	0.8723
BCG_1385	Rv1323	fadA4	Probable acetyl-CoA acetyltransferase fadA4	-1.59	0.2421	0.8723
BCG_1850	Rv1816	-	Possible transcriptional regulatory protein	1.2	0.2426	0.8723
BCG_3091	Rv3066	-	Probable transcriptional regulatory protein	1.05	0.2428	0.8723
BCG_0504c	Rv0464c	-	Conserved hypothetical protein	-1.99	0.2441	0.8746
BCG_0506	Rv0466	-	Conserved hypothetical protein	1.13	0.244	0.8746
BCG_2793c	Rv2776c	-	Probable oxidoreductase	1.25	0.244	0.8746
BCG_1286c	Rv1226c	-	Probable transmembrane protein	-1.57	0.2451	0.8774
BCG_3950c	-	-	Possible conserved membrane protein [second	1	0.2454	0.8777
BCG_0581c	Rv0537c	-	Probable integral membrane protein	-1.12	0.2465	0.8809
BCG_3919c	Rv3856c	-	Conserved hypothetical protein	-2.33	0.2474	0.8833
BCG_3318c	Rv3289c	-	Possible transmembrane protein	1.39	0.2494	0.8896
BCG_0142	Rv0109	PE_PGRS1	PE-PGRS family protein	-4.12	0.2509	0.8942
BCG_3732c	Rv3674c	nth	Probable endonuclease III nth	1.83	0.2512	0.8945
BCG_3833	Rv3772	hisC2	Probable histidinol-phosphate aminotransferase	1.28	0.2519	0.8961
BCG_0657c	Rv0610c	-	Hypothetical protein	-3.51	0.2522	0.8963
BCG_3607c	Rv3543c	fadE29	Probable acyl-CoA dehydrogenase fadE29	1.44	0.2524	0.8963
BCG_2552c	Rv2530A	-	Conserved hypothetical protein	5.22	0.2533	0.8987
BCG_1292c	Rv1232c	-	Conserved hypothetical protein	1.26	0.2538	0.8992
BCG_2199c	Rv2184c	-	Conserved hypothetical protein	1.03	0.2539	0.8992
BCG_3043c	Rv3020c	esxS	PE family protein	1.96	0.2567	0.9084
BCG_0290	Rv0252	nirB	Probable nitrite reductase [NAD(P)H] large	0.79	0.2572	0.9088
BCG_0528	Rv0487	-	Conserved hypothetical protein	1.55	0.2575	0.9088
BCG_1710c	Rv1672c	-	Probable conserved integral membrane transport	-1.16	0.2574	0.9088
BCG_0094	Rv0063	-	Possible oxidoreductase	-3.02	0.2578	0.909
BCG_0661	Rv0614	-	Conserved hypothetical protein	-2.44	0.2595	0.9134
BCG_0678c	Rv0631c	recC	PRobable exonuclease V (gamma chain) recC	-1.08	0.2594	0.9134
BCG_3191c	Rv3167c	-	Probable transcriptional regulatory protein	-5.33	0.2602	0.9143
BCG_3400	Rv3330	dacB1	Probable penicillin-binding protein dacB1	-3.92	0.2601	0.9143
BCG_0233	Rv0196	-	Putative transcriptional regulatory protein	-1.07	0.2616	0.9183
BCG_2579c	Rv2556c	-	Conserved hypothetical protein	2.13	0.2618	0.9183
BCG_2304	Rv2288	-	Hypothetical protein	2.36	0.2627	0.9206
BCG_0640	Rv0594	mce2F	mce-family protein mce2F	-1.91	0.2638	0.9236
BCG_1191	Rv1130	-	Conserved hypothetical protein	-1.58	0.2654	0.9283
BCG_1272c	Rv1212c	-	Putative glycosyl transferase	1.31	0.2656	0.9283
BCG_1025c	Rv0971c	echA7	Probable enoyl-CoA hydratase echA7	1.53	0.2659	0.9286
BCG_1953c	Rv1914c	-	Hypothetical protein	1.58	0.2666	0.9302
BCG_2621	Rv2598	-	Conserved hypothetical protein	1.77	0.2673	0.9302
BCG_3873	Rv3811	-	Conserved hypothetical protein	-1.16	0.2672	0.9302
BCG_3942c	Rv3887c	-	Probable conserved transmembrane protein	0.87	0.2672	0.9302
BCG_2451c	Rv2432c	-	Hypothetical protein	1.45	0.2677	0.9308
BCG_1407	Rv1345	fadD33	Possible polyketide synthase fadD33	-2.08	0.2681	0.9313
BCG_0066	Rv0035	fadD34	Probable fatty-acid-coa ligase fadD34	0.83	0.2686	0.9323
BCG_0382	Rv0343	iniC	Isoniazid inductible gene protein iniC	-3.22	0.2689	0.9325
BCG_0294c	Rv0256c	PPE2	PPE family protein	1.1	0.2692	0.9327
BCG_2580	Rv2557	-	Conserved hypothetical protein	-0.92	0.2701	0.935
BCG_0705c	Rv0656c	-	Conserved hypothetical protein	7.06	0.2706	0.9358
BCG_1299c	Rv1239c	corA	Possible magnesium and cobalt transport	-1.3	0.2708	0.9358
BCG_1956c	-	PPE35b	PPE family protein	0.77	0.2712	0.9364
BCG_3161	Rv3138	pflA	Probable pyruvate formate lyase activating	-2.16	0.2722	0.9382
BCG_3694	-	-	Putative transposase	2.18	0.2721	0.9382
BCG_0643c	Rv0597c	-	Conserved hypothetical protein	-2.77	0.2725	0.9385
BCG_1030c	Rv0976c	-	Conserved hypothetical protein	-2.28	0.2729	0.939
BCG_0546c	Rv0503c	cmaA2	Cyclopropane-fatty-acyl-phospholipid synthase 2	-2.12	0.2753	0.9439
BCG_2343c	-	rocD1	Probable ornithine aminotransferase (N-terminus	2.7	0.2755	0.9439
BCG_2466c	Rv2446c	-	Probable conserved integral membrane protein	0.97	0.2749	0.9439
BCG_2737c	Rv2724c	fadE20	Probable acyl-CoA dehydrogenase fadE20	0.72	0.2747	0.9439
BCG_3612c	Rv3548c	-	Probable short-chain type	1.32	0.2753	0.9439
BCG_1761	Rv1722	-	Possible carboxylase	-1.8	0.2759	0.9445
BCG_0974	Rv0922	-	Putative transposase	1.28	0.2763	0.945
BCG_2344c	Rv2323c	-	Conserved hypothetical protein	-3.64	0.2774	0.9459
BCG_2582c	Rv2559c	-	Conserved hypothetical alanine leucine valine	-1.97	0.2775	0.9459
BCG_2870c	Rv2850c	-	Possible magnesium chelatase	-1.92	0.277	0.9459
BCG_3413c	-	PPE54	PPE family protein	-1.28	0.2774	0.9459
BCG_0898c	Rv0846c	-	Probable oxidase	0.84	0.2778	0.9461
BCG_0134	Rv0101	nrp	Probable peptide synthetase nrp	-0.69	0.2808	0.9545
BCG_1878c	Rv1842c	-	Conserved hypothetical membrane protein	-1.53	0.2809	0.9545
BCG_3885	Rv3822	-	Conserved hypothetical protein	-1.82	0.281	0.9545
BCG_0246	Rv0209	-	Hypothetical protein	-3.3	0.2826	0.9561
BCG_0281	Rv0243	fadA2	Probable acetyl-CoA acyltransferase fadA2	-2.49	0.2829	0.9561
BCG_0775c	Rv0725c	-	Conserved hypothetical protein	1.37	0.2819	0.9561
BCG_2454c	Rv2435c	-	Putative cyclase	-3.88	0.2828	0.9561
BCG_2858c	Rv2838c	rbfA	Probable ribosome-binding factor A rbfA	1.31	0.2827	0.9561
BCG_3090	Rv3065	mmr	Multidrugs-transport integral membrane protein	2.18	0.2829	0.9561
BCG_2938	Rv2917	-	Conserved hypothetical alanine and arginine rich	-3.35	0.2834	0.9562
BCG_2950	Rv2928	tesA	Probable thioesterase tesA	-4.95	0.2834	0.9562
BCG_3937c	Rv3882c	-	Possible conserved membrane protein	-2.11	0.2838	0.9567
BCG_0158	-	PE_PGRS2	PE-PGRS family protein	-2.06	0.2848	0.9585
BCG_0541	Rv0499	-	Conserved hypothetical protein	1.02	0.2846	0.9585
BCG_2065	Rv2046	lppI	Probable lipoprotein lppI	-1.87	0.2852	0.959
BCG_0221	Rv0184	-	Conserved hypothetical protein	1.03	0.2862	0.9599
BCG_0577c	Rv0533c	fabH	3-oxoacyl-[acyl-carrier-protein] synthase III	-0.84	0.2862	0.9599
BCG_1122c	Rv1064c	lpqV	Putative lipoprotein lpqV	-2.64	0.2861	0.9599
BCG_2806	Rv2788	sirR	Probable transcriptional repressor sirR	1.79	0.2868	0.9611
BCG_0061	Rv0030	-	Hypothetical protein	1.5	0.3016	0.9614
BCG_0067c	Rv0036c	-	Conserved hypothetical protein	2.14	0.3026	0.9614
BCG_0072	Rv0041	leuS	Probable leucyl-trna synthetase leuS	0.65	0.3242	0.9614
BCG_0091	Rv0060	-	Conserved hypothetical protein	4.55	0.3335	0.9614
BCG_0111c	Rv0078B	-	Hypothetical protein	1.32	0.3287	0.9614
BCG_0114	Rv0081	-	Probable transcriptional regulatory protein	1.14	0.3008	0.9614
BCG_0117	Rv0084	hycD	Possible formate hydrogenlyase hycD (FHL)	-3.46	0.2924	0.9614
BCG_0164	Rv0130	-	Conserved hypothetical protein	2.24	0.3055	0.9614
BCG_0169	-	-	-	5.6	0.3391	0.9614
BCG_0174	Rv0138	-	Conserved hypothetical protein	1.09	0.3278	0.9614
BCG_0186c	Rv0150c	-	Conserved hypothetical protein	4.55	0.3347	0.9614
BCG_0216c	Rv0179c	lprO	Putative lipoprotein lprO	-1.51	0.2939	0.9614
BCG_0277	Rv0239	-	Conserved hypothetical protein	5.46	0.3325	0.9614
BCG_0307c	Rv0269c	-	Conserved hypothetical protein	-3.78	0.3044	0.9614
BCG_0332	Rv0292	-	Probable conserved transmembrane protein	5.46	0.3302	0.9614
BCG_0371	Rv0332	-	Conserved hypothetical protein	-3.34	0.2914	0.9614
BCG_0378c	Rv0339c	-	Possible transcriptional regulatory protein	-1.91	0.3372	0.9614
BCG_0391	Rv0352	dnaJ1	Probable chaperone protein dnaJ1	3.74	0.3367	0.9614
BCG_0392	Rv0353	hspR	Probable heat shock protein transcriptional	2.46	0.2952	0.9614
BCG_0425c	-	PPE9	PPE family protein	0.93	0.3279	0.9614
BCG_0450c	Rv0411c	glnH	Probable glutamine-binding lipoprotein glnH	5.4	0.3409	0.9614
BCG_0452	Rv0413	mutT3	Possible mutator protein mutT3	1.51	0.3106	0.9614
BCG_0495c	Rv0456c	echA2	Enoyl-CoA hydratase echA2	-2.15	0.2912	0.9614
BCG_0505c	Rv0465c	-	Probable transcriptional regulatory protein	-1.98	0.3215	0.9614
BCG_0511c	Rv0470A	-	Hypothetical protein	-1.47	0.3009	0.9614
BCG_0519	Rv0478	deoC	Probable deoxyribose-phosphate aldolase deoC	-4.84	0.3357	0.9614
BCG_0552	Rv0509	hemA	Probable glutamyl-trna reductase hemA [first	3.97	0.3345	0.9614
BCG_0556	Rv0513	-	Possible conserved transmembrane protein	1.91	0.3169	0.9614
BCG_0561	Rv0518	-	Possible exported protein	-3.47	0.2968	0.9614
BCG_0579	Rv0535	pnp	Probable 5'-methylthioadenosine phosphorylase	-3.57	0.3138	0.9614
BCG_0613	Rv0568	cyp135B1	Possible cytochrome p450 135b1 cyp135B1	-1.42	0.3143	0.9614
BCG_0642c	Rv0596c	-	Conserved hypothetical protein	6.99	0.33	0.9614
BCG_0656	Rv0609A	-	Conserved hypothetical protein	4.35	0.3329	0.9614
BCG_0670	Rv0624	-	Conserved hypothetical protein	1.19	0.3274	0.9614
BCG_0695c	Rv0646c	lipG	Probable lipase/esterase lipG	-2.07	0.3062	0.9614
BCG_0709c	Rv0660c	-	Conserved hypothetical protein	2.9	0.3236	0.9614
BCG_0710c	Rv0661c	-	Conserved hypothetical protein	-4.23	0.2882	0.9614
BCG_0724	Rv0675	echA5	Probable enoyl-CoA hydratase echA5	1.65	0.3288	0.9614
BCG_0748	-	-	Conserved hypothetical protein	4.17	0.3391	0.9614
BCG_0771	Rv0721	rpsE	Probable 30S ribosomal protein S5 rpsE	4.46	0.3301	0.9614
BCG_0778c	Rv0728c	serA2	Possible D-3-phosphoglycerate dehydrogenase	-3.25	0.2905	0.9614
BCG_0780	Rv0730	-	Conserved hypothetical protein	-0.99	0.3298	0.9614
BCG_0791	-	-	Putative transposase (fragment)	3.14	0.3322	0.9614
BCG_0797	-	PE_PGRS10	PE-PGRS family protein	-4.13	0.2886	0.9614
BCG_0824	Rv0772	purD	Probable phosphoribosylamine--glycine ligase	1.23	0.3302	0.9614
BCG_0827	Rv0775	-	Conserved hypothetical protein	1.08	0.2971	0.9614
BCG_0845c	Rv0792c	-	Probable transcriptional regulatory protein	-2.47	0.3123	0.9614
BCG_0868c	Rv0816c	thiX	Probable thioredoxin thiX	5.94	0.3354	0.9614
BCG_0882	-	-	Putative transposase (fragment)	4.57	0.331	0.9614
BCG_0897	Rv0845	-	Possible two component sensor kinase	0.86	0.2993	0.9614
BCG_0931c	Rv0879c	-	Possible conserved transmembrane protein	5.65	0.3367	0.9614
BCG_0947	Rv0895	-	Conserved hypothetical protein	-2.17	0.2907	0.9614
BCG_0961	Rv0909	-	Conserved hypothetical protein	3.72	0.3298	0.9614
BCG_1009	Rv0955	-	Probable conserved integral membrane protein	5.6	0.3401	0.9614
BCG_1013	Rv0959	-	Conserved hypothetical protein	-2.62	0.3258	0.9614
BCG_1039	Rv0984	moaB2	Possible pterin-4-alpha-carbinolamine	7.17	0.3375	0.9614
BCG_1109c	Rv1051c	-	Conserved hypothetical protein	2.57	0.3027	0.9614
BCG_1112	-	-	Putative integrase (fragment)	3.38	0.3002	0.9614
BCG_1124	Rv1066	-	Conserved hypothetical protein	-3.39	0.3315	0.9614
BCG_1126c	-	PE_PGRS20	PE-PGRS family protein	1.25	0.3209	0.9614
BCG_1167c	Rv1107c	xseB	Probable exodeoxyribonuclease VII (small	2.82	0.3345	0.9614
BCG_1176	Rv1116	-	Hypothetical protein	5.46	0.2895	0.9614
BCG_1193	Rv1132	-	Conserved membrane protein	0.81	0.3205	0.9614
BCG_1199c	-	-	Hypothetical protein	5.9	0.3416	0.9614
BCG_1208	Rv1147	-	Conserved hypothetical protein	-3.81	0.3029	0.9614
BCG_1216	Rv1155	-	Conserved hypothetical protein	1	0.3383	0.9614
BCG_1253	Rv1193	fadD36	Probable fatty-acid-CoA ligase fadD36	1.65	0.2985	0.9614
BCG_1281	Rv1221	sigE	Alternative RNA polymerase sigma factor sigE	1.21	0.3408	0.9614
BCG_1285c	Rv1225c	-	Conserved hypothetical protein	-2.12	0.3365	0.9614
BCG_1336	Rv1277	-	Conserved hypothetical protein	1.07	0.2964	0.9614
BCG_1351c	Rv1291c	-	Conserved hypothetical secreted protein	5.32	0.3269	0.9614
BCG_1368	Rv1308	atpA	Probable ATP synthase alpha chain atpA	1.65	0.3343	0.9614
BCG_1387c	Rv1325c	PE_PGRS24	PE-PGRS family protein	-2.92	0.3125	0.9614
BCG_1402	Rv1340	rphA	Probable ribonuclease rphA	3.65	0.3317	0.9614
BCG_1419c	Rv1357c	-	Conserved hypothetical protein	2.75	0.3325	0.9614
BCG_1452	Rv1391	dfp	Probable DNA/pantothenate metabolism	4.4	0.3363	0.9614
BCG_1478	Rv1417	-	Possible conserved membrane protein	1.97	0.3367	0.9614
BCG_1504c	Rv1443c	-	Hypothetical protein	4.51	0.3298	0.9614
BCG_1522	Rv1461	-	Conserved hypothetical protein	0.65	0.3317	0.9614
BCG_1535	Rv1473A	-	Possible transcriptional regulatory protein	1.97	0.3403	0.9614
BCG_1549	Rv1487	-	Conserved membrane protein	6.54	0.3333	0.9614
BCG_1550	Rv1488	-	Possible exported conserved protein	-2.01	0.2891	0.9614
BCG_1571	Rv1519	-	Conserved hypothetical protein	4.67	0.3353	0.9614
BCG_1577	Rv1525	wbbL2	Possible rhamnosyl transferase wbbL2	-1.46	0.3362	0.9614
BCG_1612	Rv1560	-	Conserved hypothetical protein	3.55	0.3305	0.9614
BCG_1690c	Rv1651c	PE_PGRS30	PE-PGRS family protein	0.95	0.3207	0.9614
BCG_1720	Rv1682	-	Probable coiled-coil structural protein	1.1	0.3408	0.9614
BCG_1747	Rv1708	-	Putative initiation inhibitor protein	1.23	0.3294	0.9614
BCG_1757	Rv1718	-	Conserved hypothetical protein	5.4	0.335	0.9614
BCG_1779	Rv1740	-	Conserved hypothetical protein	4.04	0.3345	0.9614
BCG_1780	Rv1741	-	Conserved hypothetical protein	2.17	0.2963	0.9614
BCG_1824	Rv1038c, Rv3620c, Rv2347c, Rv1197	esxM	Conserved hypothetical protein	7.02	0.3321	0.9614
BCG_1831	Rv1799	lppT	Probable lipoprotein lppT	2.23	0.3362	0.9614
BCG_1838c	Rv1805c	-	Hypothetical protein	1.23	0.3315	0.9614
BCG_1853c	Rv1818c	PE_PGRS33	PE-PGRS family protein	-1.86	0.3316	0.9614
BCG_1859	Rv1824	-	Conserved hypothetical membrane protein	-1.94	0.325	0.9614
BCG_1881c	Rv1845c	-	Conserved hypothetical transmembrane protein	-4.32	0.3338	0.9614
BCG_1886	Rv1850	ureC	Urease alpha subunit ureC	-1.52	0.2976	0.9614
BCG_1887	Rv1851	ureF	Urease accessory protein uref	-4.18	0.3329	0.9614
BCG_1904	Rv1868	-	Conserved hypothetical protein	-2.66	0.3346	0.9614
BCG_1912	Rv1876	bfrA	Probable bacterioferritin bfrA	2.19	0.2925	0.9614
BCG_1914	Rv1877	-	Probable conserved integral membrane protein	0.78	0.2972	0.9614
BCG_1915	Rv1878	glnA3	Probable glutamine synthetase glnA3	0.99	0.3367	0.9614
BCG_1937	Rv1898	-	Conserved hypothetical protein	3.23	0.3282	0.9614
BCG_1942	Rv1903	-	Probable conserved membrane protein	2.94	0.3152	0.9614
BCG_1969c	Rv1930c	-	Conserved hypothetical protein	-5.94	0.3328	0.9614
BCG_1980	Rv1941	-	Probable short-chain type	2.65	0.3397	0.9614
BCG_1995	Rv1956	-	Possible transcriptional regulatory protein	1.24	0.3409	0.9614
BCG_2001A	Rv1962A	-	Conserved hypothetical protein, antitoxin	8.81	0.3363	0.9614
BCG_2009c	Rv1992c	ctpG	Probable metal cation transporter P-type atpase	-1.35	0.3365	0.9614
BCG_2026	Rv2009	-	Conserved hypothetical protein	5.97	0.3412	0.9614
BCG_2037c	-	-	Conserved hypothetical protein	2.72	0.3007	0.9614
BCG_2053	Rv2034	-	Probable ArsR-type repressor protein	4.65	0.3351	0.9614
BCG_2083	Rv2064	cobG	Possible cobalamin biosynthesis protein CobG	2.65	0.3353	0.9614
BCG_2087c	Rv2068c	blaC	Class A Beta-lactamase blaC	1.17	0.3026	0.9614
BCG_2105	Rv2085	-	Conserved hypothetical protein	6.9	0.3371	0.9614
BCG_2126c	Rv2109c	prcA	proteasome (alpha subunit) PrcA	0.65	0.3342	0.9614
BCG_2134	Rv2117	-	Conserved hypothetical protein	4.69	0.3371	0.9614
BCG_2141c	Rv2124c	metH	Probable 5-methyltetrahydrofolate--homocystein	-1.65	0.3099	0.9614
BCG_2149	Rv2132	-	Conserved hypothetical protein	4.57	0.3386	0.9614
BCG_2155	Rv2138	lppL	Probable conserved lipoprotein LppL	-5.43	0.3338	0.9614
BCG_2160	Rv2143	-	Conserved hypothetical protein	1.16	0.3311	0.9614
BCG_2164c	Rv2147c	-	Conserved hypothetical protein	9.2	0.3261	0.9614
BCG_2179c	-	PE_PGRS38	PE-PGRS family protein	-2.14	0.3045	0.9614
BCG_2201c	Rv2186c	-	Conserved hypothetical protein	0.65	0.3263	0.9614
BCG_2212	Rv2196	qcrB	Probable Ubiquinol-cytochrome C reductase QcrB	1.23	0.335	0.9614
BCG_2215c	Rv2199c	-	Probable conserved transmembrane protein	7.23	0.331	0.9614
BCG_2216c	Rv2200c	ctaC	Probable transmembrane cytochrome C oxidase	4.11	0.3322	0.9614
BCG_2224	Rv2208	cobS	Probable cobalamin 5'-phosphate synthase CobS	-1.45	0.2926	0.9614
BCG_2263	Rv2246	kasB	3-oxoacyl-[acyl-carrier protein] synthase 2	1.97	0.3262	0.9614
BCG_2310	Rv2294	-	Probable aminotransferase	-1.34	0.3049	0.9614
BCG_2317	Rv2301	cut2	Probable cutinase cut2	1.72	0.323	0.9614
BCG_2331	Rv2310	-	Possible excisionase	-2.71	0.3331	0.9614
BCG_2334c	Rv2313c	-	Hypothetical protein	1.01	0.3079	0.9614
BCG_2337	Rv2316	uspA	Probable sugar-transport integral membrane	-1.17	0.3262	0.9614
BCG_2345	Rv2324	-	Probable transcriptional regulatory protein	6.67	0.3298	0.9614
BCG_2365	Rv2342	-	Conserved hypothetical protein	3.11	0.3328	0.9614
BCG_2400c	Rv2386c	mbtI	Putative isochorismate synthase mbtI	-4.07	0.3226	0.9614
BCG_2416	Rv2401	-	Hypothetical protein	5.86	0.3375	0.9614
BCG_2436c	Rv2420c	-	Conserved hypothetical protein	3.11	0.3396	0.9614
BCG_2445c	-	-	-	-1.66	0.3346	0.9614
BCG_2483	Rv2463	lipP	Probable esterase/lipase lipP	-1.11	0.3024	0.9614
BCG_2493	Rv2473	-	Possible alanine and proline rich membrane	-1.42	0.3238	0.9614
BCG_2531	Rv2511	orn	Probable oligoribonuclease orn	0.65	0.3324	0.9614
BCG_2549c	Rv2528c	mrr	Probable restriction system protein mrr	2.02	0.2881	0.9614
BCG_2593	Rv2570	-	Conserved hypothetical protein	2.07	0.3014	0.9614
BCG_2609c	Rv2586c	secF	Probable protein-export membrane protein secF	4.87	0.3311	0.9614
BCG_2615c	Rv2592c	ruvB	Probable holliday junction DNA helicase ruvB	0.65	0.3325	0.9614
BCG_2617c	Rv2594c	ruvC	Probable crossover junction	3.55	0.3376	0.9614
BCG_2636c	Rv2611c	-	Putative acyltransferase	0.65	0.3367	0.9614
BCG_2648c	Rv2621c	-	Possible transcriptional regulatory protein	5.04	0.3328	0.9614
BCG_2672c	Rv2660c	-	Hypothetical protein	4.21	0.3306	0.9614
BCG_2693	Rv2680	-	Conserved hypothetical protein	-3.95	0.3078	0.9614
BCG_2705	Rv2692	ceoC	TRK system potassium uptake protein ceoC	3.46	0.3326	0.9614
BCG_2719c	Rv2706c	-	Hypothetical protein	6.09	0.3325	0.9614
BCG_2727	Rv2714	-	Conserved hypothetical alanine and leucine rich	0.7	0.2978	0.9614
BCG_2738c	Rv2725c	hflX	probable GTP-binding protein hflX	0.86	0.3085	0.9614
BCG_2761c	Rv2745c	-	Possible transcriptional regulatory protein	5.53	0.3301	0.9614
BCG_2762c	Rv2746c	pgsA3	Probable pgp synthase pgsA3	3.74	0.3386	0.9614
BCG_2765	Rv2749	-	Conserved hypothetical protein	4.86	0.3208	0.9614
BCG_2774c	Rv2758c	-	Conserved hypothetical protein	6.77	0.34	0.9614
BCG_2776c	Rv2760c	-	Conserved hypothetical protein	5.32	0.3328	0.9614
BCG_2777c	Rv2761c	hsdS	Possible type I restriction/modification system	1.29	0.3007	0.9614
BCG_2778c	Rv2762c	-	Conserved hypothetical protein	-2.63	0.3307	0.9614
BCG_2783c	Rv2766c	-	Probable short-chain type	1.29	0.3108	0.9614
BCG_2792	Rv2775	-	Hypothetical protein	1.45	0.3412	0.9614
BCG_2804c	Rv2786c	ribF	Probable bifunctional FAD synthetase/riboflavin	1.97	0.3271	0.9614
BCG_2807c	Rv2789c	fadE21	Probable acyl-CoA dehydrogenase fadE21	1.51	0.293	0.9614
BCG_2811c	Rv2793c	truB	Probable trna pseudouridine synthase B truB	5.29	0.3389	0.9614
BCG_2824	Rv2806	-	Possible membrane protein	-2.14	0.315	0.9614
BCG_2829	Rv2811	-	Conserved hypothetical protein	4.51	0.3251	0.9614
BCG_2833c	-	-	Probable transposase	5.76	0.3378	0.9614
BCG_2849c	Rv2829c	-	Conserved hypothetical protein	3.9	0.3391	0.9614
BCG_2851	Rv2831	echA16	Probable enoyl-CoA hydratase echa16	1.97	0.3341	0.9614
BCG_2854c	Rv2834c	ugpE	Probable Sn-glycerol-3-phosphate transport	2.59	0.3142	0.9614
BCG_2877	-	-	Truncated hydrogenase nickle incorporation	4.04	0.3311	0.9614
BCG_2890c	Rv2868c	gcpE	Probable gcpE protein	5.11	0.3335	0.9614
BCG_2946c	Rv2924c	fpg	Probable formamidopyrimidine-dna glycosylase	0.69	0.2896	0.9614
BCG_2968c	Rv2946c	pks1	Probable polyketide synthase pks1	-1.36	0.2919	0.9614
BCG_2973	Rv2952	-	Possible methyltransferase	-1.33	0.3246	0.9614
BCG_2976c	Rv2955c	-	Conserved hypothetical protein	-1.59	0.3156	0.9614
BCG_2979c	-	-	Possible glycosyl transferase	0.62	0.2928	0.9614
BCG_2999c	Rv2978c	-	Probable transposase	-2.33	0.2876	0.9614
BCG_3007c	Rv2986c	hupB	Probable DNA-binding protein HU homolog hupB	1.97	0.3336	0.9614
BCG_3011c	Rv2990c	-	Hypothetical protein	-3.32	0.3329	0.9614
BCG_3057	Rv3033	-	Hypothetical protein	2.95	0.3236	0.9614
BCG_3063c	Rv3039c	echA17	Probable enoyl-CoA hydratase echA17	4.35	0.3304	0.9614
BCG_3085c	Rv3060c	-	Probable transcriptional regulatory protein	-0.96	0.3215	0.9614
BCG_3137	Rv3112	moaD1	Probable molybdenum cofactor biosynthesis	5.04	0.3359	0.9614
BCG_3196c	Rv3172c	-	Hypothetical protein	0.77	0.3049	0.9614
BCG_3236	Rv3209	-	Conserved hypothetical threonin and proline rich	1.06	0.2945	0.9614
BCG_3271c	Rv3242c	-	Conserved hypothetical protein	-2.57	0.3377	0.9614
BCG_3276c	Rv3247c	tmk	Probable thymidylate kinase tmk	1.41	0.3355	0.9614
BCG_3277c	Rv3248c	sahH	Probable adenosylhomocysteinase sahH	2.97	0.3266	0.9614
BCG_3288	Rv3259	-	Conserved hypothetical protein	4.35	0.3293	0.9614
BCG_3290	Rv3261	fbiA	Probable F420 biosynthesis protein fbiA	1.66	0.3408	0.9614
BCG_3380c	Rv3314c	deoA	Probable thymidine phosphorylase deoA	-1.72	0.3063	0.9614
BCG_3425c	Rv3353c	-	Conserved hypothetical protein	4.58	0.3415	0.9614
BCG_3432	Rv3360	-	Conserved hypothetical protein	7.42	0.3378	0.9614
BCG_3433c	Rv3361c	-	Conserved hypothetical protein	1.97	0.2945	0.9614
BCG_3464c	Rv3395c	-	Conserved hypothetical protein	3.23	0.3375	0.9614
BCG_3477	Rv3407	-	Conserved hypothetical protein	3.97	0.3332	0.9614
BCG_3576c	Rv3513c	fadD18	Probable fatty-acid-CoA ligase fadD18	1.01	0.3347	0.9614
BCG_3585	Rv3521	-	Conserved hypothetical protein	0.85	0.292	0.9614
BCG_3609c	Rv3545c	cyp125	Probable cytochrome P450 125 cyp125	0.91	0.3175	0.9614
BCG_3631c	Rv3566A	-	Hypothetical protein	4.77	0.3287	0.9614
BCG_3644c	Rv3579c	-	Putative tRNA/rRNA methyltransferase	1.65	0.298	0.9614
BCG_3695	-	-	Putative transposase	4.42	0.3393	0.9614
BCG_3703	Rv3645	-	Probable conserved transmembrane protein	4.97	0.328	0.9614
BCG_3730c	Rv3672c	-	Conserved hypothetical protein	-4.2	0.3359	0.9614
BCG_3738	Rv3679	-	Probable anion transporter atpase	3.55	0.3335	0.9614
BCG_3747c	Rv3688c	-	Conserved hypothetical protein	-1.49	0.302	0.9614
BCG_3774c	Rv3714c	-	Conserved hypothetical protein	-1.63	0.3142	0.9614
BCG_3785	Rv3725	-	Putative oxidoreductase	0.63	0.2986	0.9614
BCG_3788	Rv3728	-	Probable conserved two-domain membrane protein	-1.86	0.308	0.9614
BCG_3860	Rv1313c, Rv3798	-	Putative transposase	3.82	0.3266	0.9614
BCG_3867c	Rv3805c	-	Probable conserved transmembrane protein	3.11	0.3272	0.9614
BCG_3888c	Rv3825c	pks2	Polyketide synthase pks2	0.65	0.3173	0.9614
BCG_3905c	Rv3842c	glpQ1	Probable glycerophosphoryl diester	1.12	0.3153	0.9614
BCG_3926	Rv3863	-	Hypothetical alanine rich protein	1.43	0.2952	0.9614
BCG_3933	Rv3870	-	Possible conserved membrane protein	-0.64	0.3293	0.9614
BCG_3938c	Rv3883c	-	Possible secreted protease	-1.9	0.302	0.9614
BCG_3952c	Rv3895c	-	Possible conserved membrane protein	-3.28	0.2933	0.9614
BCG_3958c	Rv3901c	-	Possible membrane protein	0.86	0.3007	0.9614
BCG_3959c	Rv3902c	-	Hypothetical protein	0.65	0.3295	0.9614
BCG_3962c	Rv3905c	esxF	Putative ESAT-6 like protein 13 esxF	-1.94	0.333	0.9614
BCG_3967	Rv3910	-	Probable conserved transmembrane protein	1.48	0.3391	0.9614
BCG_3577	-	PE_PGRS57	PE-PGRS family protein	-2.97	0.3425	0.9633
BCG_1732	Rv1694	tlyA	Cytotoxin|haemolysin homologue tlyA	-2.81	0.3432	0.9645
BCG_0303c	Rv0265c	-	Probable periplasmic iron-transport lipoprotein	-1.8	0.3447	0.9674
BCG_3412	Rv3342	-	Possible methyltransferase (methylase)	1.85	0.3446	0.9674
BCG_1309c	Rv1249c	-	Possible membrane protein	-2.21	0.3454	0.968
BCG_1756	Rv1717	-	Conserved hypothetical protein	5.9	0.3454	0.968
BCG_1814c	Rv1781c	malQ	Probable 4-alpha-glucanotransferase malQ	-1.01	0.346	0.969
BCG_2822c	Rv2804c	-	Hypothetical protein	-3.31	0.3465	0.9696
BCG_3119c	Rv3094c	-	Conserved hypothetical protein	1.22	0.3467	0.9696
BCG_2356	Rv2334	cysK1	Probable cysteine synthase A cysK1	0.89	0.3473	0.9706
BCG_2996c	Rv2974c	-	Conserved hypothetical alanine rich protein	-2.2	0.3479	0.9716
BCG_2479	Rv2459	-	Probable conserved integral membrane transport	0.64	0.3485	0.9726
BCG_3292	Rv3263	-	Probable dna methylase	-1.05	0.3491	0.9736
BCG_0194	Rv0158	-	Probable transcriptional regulatory protein	-1.67	0.3494	0.9737
BCG_2368	Rv2345	-	Possible conserved transmembrane protein	-2.14	0.3502	0.9753
BCG_1332c	Rv1273c	-	probable drugs-transport transmembrane	0.79	0.3507	0.976
BCG_1973c	Rv1934c	fadE17	Probable acyl-CoA dehydrogenase fadE17	2.4	0.3519	0.9766
BCG_2766	Rv2750	-	Probable dehydrogenase	2.76	0.3517	0.9766
BCG_3580	Rv3517	-	Conserved hypothetical protein	-1.44	0.3515	0.9766
BCG_3745c	Rv3686c	-	Conserved hypothetical protein	1.63	0.3514	0.9766
BCG_0927c	Rv0875c	-	Possible conserved exported protein	1.08	0.3528	0.9784
BCG_2013	Rv1996	-	Conserved hypothetical protein	1.05	0.3537	0.9796
BCG_2787c	Rv2770c	PPE44	PPE family protein	-0.82	0.3536	0.9796
BCG_0319c	Rv0279c	PE_PGRS4	PE-PGRS family protein	-1.04	0.3545	0.9811
BCG_2742c	Rv2729c	-	Probable conserved integral membrane alanine and	-1.49	0.357	0.9866
BCG_2966	Rv2943A	-	Possible transposase	1.91	0.357	0.9866
BCG_0110c	Rv0078A	-	Hypothetical protein	1.34	0.3589	0.9912
BCG_0451c	Rv0412c	-	Possible conserved membrane protein	0.97	0.3598	0.9912
BCG_0477c	Rv0438c	moeA2	Probable molybdopterin biosynthesis protein	-2.7	0.3592	0.9912
BCG_0971	Rv0919	-	Conserved hypothetical protein	-1.6	0.3598	0.9912
BCG_2095c	Rv2077c	-	Possible conserved transmembrane protein	0.93	0.3599	0.9912
BCG_1288	Rv1228	lpqX	Putative lipoprotein lpqX	0.94	0.3613	0.9922
BCG_1992	Rv1953	-	Conserved hypothetical protein	0.87	0.3614	0.9922
BCG_2363c	Rv2340c	PE_PGRS39	PE-PGRS family protein	1.21	0.3614	0.9922
BCG_2396c	Rv2382c	mbtC	Polyketide synthetase mbtC	-2.33	0.3615	0.9922
BCG_3487c	Rv3417c	groEL1	60 kDa chaperonin 1 groEL1	-2.42	0.3607	0.9922
BCG_0975c	Rv0923c	-	Conserved hypothetical protein	-2.41	0.3619	0.9926
BCG_3717c	Rv3659c	-	Conserved hypothetical protein	2.57	0.3635	0.9963
BCG_0591c	Rv0547c	-	Possible oxidoreductase	-2.16	0.3638	0.9965
BCG_1832	Rv1800	PPE28	PPE family protein	-1.08	0.3646	0.9973
BCG_3627	Rv3563	fadE32	Probable acyl-CoA dehydrogenase fadE32	2.18	0.3646	0.9973
BCG_2176c	Rv2159c	-	Conserved hypothetical protein	-0.87	0.3658	0.9999
BCG_0001	Rv0001	dnaA_1	chromosomal replication initiation protein dnaA	0	1	1
BCG_0002	Rv0002	dnaN_1	DNA polymerase III subunit beta dnaN	0	1	1
BCG_0003	Rv0003	recF_1	dna replication and repair protein recF	0	1	1
BCG_0004	Rv0004	-	Conserved hypothetical protein	0	1	1
BCG_0005	Rv0005	gyrB_1	DNA gyrase subunit B gyrB	0	1	1
BCG_0006	Rv0006	gyrA_1	DNA gyrase subunit A gyrA	0	1	1
BCG_0007	Rv0007	-	Possible conserved membrane protein	0	1	1
BCG_0008c	Rv0008c	-	Possible membrane protein	0	1	1
BCG_0009	Rv0009	ppiA_1	Probable iron-regulated peptidyl-prolyl	0	1	1
BCG_0010c	Rv0010c	-	Probable conserved membrane protein	0	1	1
BCG_0011c	Rv0011c	-	Probable conserved transmembrane protein	0	1	1
BCG_0012	Rv0012	-	Probable conserved membrane protein	0	1	1
BCG_0013	Rv0013	trpG_1	Possible para-aminobenzoate synthase component	0	1	1
BCG_0014c	-	'pknB	Transmembrane serine/threonine-protein kinase b	0	1	1
BCG_0015	-	-	Probable conserved transmembrane protein	0	1	1
BCG_0016	Rv3911	sigMa_2	Possible alternative rna polymerase sigma factor	0	1	1
BCG_0017	-	sigMb_2	Possible alternative rna polymerase sigma factor	0	1	1
BCG_0018	Rv3912	-	Hypothetical alanine rich protein	0	1	1
BCG_0019	Rv3913	trxB2_2	Probable thioredoxin reductase trxB2 (TRXR)	0	1	1
BCG_0020	Rv3914	trxC_2	Thioredoxin trxC (TRX) (MPT46)	0	1	1
BCG_0021	Rv3915	-	Putative hydrolase	0	1	1
BCG_0022c	Rv3916c	-	Conserved hypothetical protein	0	1	1
BCG_0023c	Rv3917c	parB_2	Probable chromosome partitioning protein parB	0	1	1
BCG_0024c	Rv3918c	parA_2	Probable chromosome partitioning protein parA	0	1	1
BCG_0025c	Rv3919c	gid_2	Probable glucose-inhibited division protein B	0	1	1
BCG_0026c	Rv3920c	-	Hypothetical protein similar to jag protein	0	1	1
BCG_0027c	Rv3921c	-	Probable conserved transmembrane protein	0	1	1
BCG_0028c	Rv3922c	-	Possible hemolysin	0	1	1
BCG_0029c	Rv3923c	rnpA_2	Ribonuclease p protein component rnpA (RNaseP)	0	1	1
BCG_0030c	Rv3924c	rpmH_2	50S ribosomal protein L34 rpmH	0	1	1
BCG_0031	Rv0001	dnaA_2	Chromosomal replication initiator protein dnaA	0	1	1
BCG_0032	Rv0002	dnaN_2	DNA polymerase III subunit beta dnaN	0	1	1
BCG_0033	Rv0003	recF_2	Dna replication and repair protein recF	0	1	1
BCG_0034	Rv0004	-	Conserved hypothetical protein	0	1	1
BCG_0035	Rv0005	gyrB_2	Dna gyrase subunit B gyrB (DNA topoisomerase)	0	1	1
BCG_0036	Rv0006	gyrA_2	Dna gyrase subunit A gyrA (DNA topoisomerase)	0	1	1
BCG_0037	Rv0007	-	Possible conserved membrane protein	0	1	1
BCG_0038c	Rv0008c	-	Possible membrane protein	0	1	1
BCG_0039	Rv0009	ppiA_2	Probable iron-regulated peptidyl-prolyL	0	1	1
BCG_0040c	Rv0010c	-	Probable conserved membrane protein	0	1	1
BCG_0041c	Rv0011c	-	Probable conserved transmembrane protein	0	1	1
BCG_0042	Rv0012	-	Probable conserved membrane protein	0	1	1
BCG_0043	Rv0013	trpG_2	Possible anthranilate synthase component II	0	1	1
BCG_0044c	Rv0014c	pknB	Transmembrane serine/threonine-protein kinase B	0	1	1
BCG_0045c	Rv0015c	pknA	Transmembrane serine/threonine-protein kinase A	1.46	1	1
BCG_0046c	Rv0016c	pbpA	Probable penicillin-binding protein pbpA	-5.94	0.6278	1
BCG_0047c	Rv0017c	rodA	Probable cell division protein rodA	0.54	0.4772	1
BCG_0050c	Rv0020c	TB39.8	Conserved hypothetical protein TB39.8	1.23	1	1
BCG_0051c	Rv0021c	-	Conserved hypothetical protein	0.37	0.72	1
BCG_0052c	Rv0022c	whiB5	Putative transcriptional regulatory protein	-1.37	0.4701	1
BCG_0053	Rv0023	-	Possible transcriptional regulatory protein	0	1	1
BCG_0055	-	-	Putative secreted protein P60-related protein	-0.72	1	1
BCG_0056	Rv0025	-	Conserved hypothetical protein	-3.13	0.9966	1
BCG_0059	Rv0028	-	Hypothetical protein	1.14	0.4371	1
BCG_0060	Rv0029	-	Conserved hypothetical protein	-0.03	0.9767	1
BCG_0062	-	-	Putative remnant of a transposase	0	1	1
BCG_0063	Rv0032	bioF2	Possible 8-amino-7-oxononanoate synthase bioF2	-1.43	0.5782	1
BCG_0064	Rv0033	acpA	Probable acyl carrier protein acpA (ACP)	-0.6	0.6724	1
BCG_0065	Rv0034	-	Conserved hypothetical protein	0.67	0.5215	1
BCG_0071c	Rv0040c	mtc28	Secreted proline rich protein MTC28 (PROLINE	0.38	0.8942	1
BCG_0074c	Rv0043c	-	Probable transcriptional regulatory protein	-0.37	0.9999	1
BCG_0077c	Rv0046c	ino1	Myo-inositol-1-phosphate synthase INO1	0	1	1
BCG_0078c	Rv0047c	-	Conserved hypothetical protein	1.3	0.5597	1
BCG_0079c	Rv0048c	-	Possible membrane protein	0.62	0.5212	1
BCG_0080	Rv0049	-	Conserved hypothetical protein	-1.63	1	1
BCG_0083	Rv0052	-	Conserved hypothetical protein	-1.09	0.6968	1
BCG_0084	Rv0053	rpsF	Probable 30s ribosomal protein s6 rpsF	-5.4	1	1
BCG_0085	Rv0054	ssb	Probable single-strand binding protein ssb	0	1	1
BCG_0086	Rv0055	rpsR1	Probable 30s ribosomal protein s18-1 rpsR1	3.9	1	1
BCG_0087	Rv0056	rplI	Probable 50s ribosomal protein l9 rplI	-3.53	0.9724	1
BCG_0089	Rv0058	dnaB	Probable replicative dna helicase dnaB	-0.35	1	1
BCG_0090	Rv0059	-	Hypothetical protein	-0.82	0.4985	1
BCG_0099	Rv0068	-	Probable oxidoreductase	-0.05	0.9655	1
BCG_0100c	Rv0069c	sdaA	Probable l-serine dehydratase sdaA	0.13	0.98	1
BCG_0101c	Rv0070c	glyA2	Probable serine hydroxymethyltransferase glyA2	-3.3	0.9327	1
BCG_0102	Rv0071	-	Possible maturase	-0.14	0.948	1
BCG_0103	Rv0072	-	Probable glutamine-transport transmembrane	-0.71	0.6753	1
BCG_0108c	Rv0077c	-	Probable oxidoreductase	-1.6	0.4982	1
BCG_0112	Rv0079	-	Hypothetical protein	-0.31	0.8398	1
BCG_0113	Rv0080	-	Conserved hypothetical protein	0.42	0.6008	1
BCG_0116	Rv0083	-	Probable oxidoreductase	-0.46	0.8679	1
BCG_0118	Rv0085	hycP	Possible hydrogenase hycP	-0.35	1	1
BCG_0119	Rv0086	hycQ	Possible hydrogenase hycQ	-5.32	0.6604	1
BCG_0120	Rv0087	hycE	Possible formate hydrogenase hycQ (FHL)	0.35	0.6783	1
BCG_0122	Rv0089	-	Possible methyltransferase/methylase	-1.15	0.9222	1
BCG_0123	Rv0090	-	Possible membrane protein	-1.12	0.5522	1
BCG_0124	Rv0091	mtn	Probable bifunctional mta/sah nucleosidase mtn	0.43	0.7336	1
BCG_0127c	Rv0094c, Rv3467	-	Conserved hypothetical protein	2.97	1	1
BCG_0129	Rv0096	PPE1	PPE family protein	0.06	1	1
BCG_0130	Rv0097	-	Possible oxidoreductase	0.42	0.8075	1
BCG_0132	Rv0099	fadD10	Possible fatty-acid-CoA ligase fadD10	-0.21	0.8079	1
BCG_0135	Rv0102	-	Probable conserved integral membrane protein	-0.35	1	1
BCG_0137	Rv0104	-	Conserved hypothetical protein	-0.26	1	1
BCG_0138c	Rv0105c	rpmB1	Probable 50s ribosomal protein L28-1 rpmB1	1.41	0.4295	1
BCG_0139	Rv0106	-	Conserved hypothetical protein	0.49	0.648	1
BCG_0141c	Rv0108c	-	Hypothetical protein	-1.43	1	1
BCG_0143	Rv0110	-	Probable conserved integral membrane protein	-0.1	0.9217	1
BCG_0145	Rv0112	gca	Possible gdp-mannose 4,6-dehydratase gca	-0.43	0.9226	1
BCG_0149	Rv0115	-	Possible sugar kinase	-2.64	0.4806	1
BCG_0150c	Rv0116c	-	Possible conserved membrane protein	0.16	0.887	1
BCG_0154c	Rv0120c	fusA2b	Probable elongation factor g fusA2b [second	-0.28	0.9733	1
BCG_0155c	Rv0121c	-	Conserved hypothetical protein	-5.11	1	1
BCG_0156	Rv0122	-	Hypothetical protein	1.14	0.5246	1
BCG_0157	Rv0123	-	Hypothetical protein	1.97	1	1
BCG_0162	Rv0128	-	Probable conserved transmembrane protein	-1.52	0.6402	1
BCG_0165c	Rv0131c	fadE1	Probable acyl-CoA dehydrogenase fadE1	-0.26	0.9507	1
BCG_0167	Rv0133	-	Putative acetyltransferase	-2.49	0.9035	1
BCG_0172	Rv0136	cyp138	Probable cytochrome p450 138 cyp138	-1.47	0.4175	1
BCG_0173c	Rv0137c	msrA	Probable peptide methionine sulfoxide reductase	-3.93	0.8743	1
BCG_0175	Rv0139	-	Putative oxidoreductase	-0.61	0.8143	1
BCG_0176	Rv0140	-	Conserved hypothetical protein	-3.76	0.4766	1
BCG_0177c	Rv0141c	-	Hypothetical protein	0.21	0.8031	1
BCG_0178	Rv0142	-	Conserved hypothetical protein	2.24	0.4944	1
BCG_0179c	Rv0143c	-	Probable conserved transmembrane protein	-1.07	0.4387	1
BCG_0180	Rv0144	-	Probable transcriptional regulatory protein	-0.61	0.6971	1
BCG_0181	Rv0145	-	Conserved hypothetical protein	-1.86	0.5994	1
BCG_0182	Rv0146	-	Conserved hypothetical protein	-0.29	0.9826	1
BCG_0184	Rv0148	-	Probable short-chain type	-1.51	0.6258	1
BCG_0185	Rv0149	-	Putative quinone oxidoreductase	0.77	0.5279	1
BCG_0187c	Rv0151c	PE1	PE family protein	0.07	0.9135	1
BCG_0188c	Rv0152c	PE2	PE family protein	-0.3	0.6011	1
BCG_0191	Rv0155	pntAa	Probable nad(p) transhydrogenase (subunit alpha)	1.6	0.7682	1
BCG_0192	Rv0156	pntAb	Probable nad(p) transhydrogenase (subunit alpha)	0	1	1
BCG_0193	Rv0157	pntB	Probable nad(p) transhydrogenase (subunit beta)	0.54	0.5433	1
BCG_0195c	Rv0159c	PE3	PE family protein	-0.57	0.6069	1
BCG_0200	Rv0164	TB18.5	Conserved hypothetical protein TB18.5	-0.16	1	1
BCG_0201c	Rv0165c	-	Possible transcriptional regulatory protein	-1.22	0.9869	1
BCG_0202c	-	-	Possible transcriptional regulatory protein	-2.07	1	1
BCG_0204	Rv0167	yrbE1A	Conserved hypothetical integral membrane protein	0.78	0.5323	1
BCG_0205	Rv0168	yrbE1B	Conserved hypothetical integral membrane protein	-3.75	0.4224	1
BCG_0207	Rv0170	mce1B	MCE-family protein mce1B	1.05	0.4503	1
BCG_0208	Rv0171	mce1C	MCE-family protein mce1C	0.41	0.5336	1
BCG_0210	Rv0173	lprK	Possible mce-family lipoprotein lprK (MCE-family	-0.99	0.7513	1
BCG_0211	Rv0174	mce1F	MCE-family protein mce1F	-0.31	0.9973	1
BCG_0213	Rv0176	-	Probable conserved mce associated transmembrane	-1.26	0.9981	1
BCG_0215	Rv0178	-	Probable conserved MCE associated membrane	-0.99	1	1
BCG_0217c	Rv0180c	-	Probable conserved transmembrane protein	-2.12	0.3732	1
BCG_0218c	Rv0181c	-	Conserved hypothetical protein	-0.19	0.9766	1
BCG_0219c	Rv0182c	sigG	Probable alternative rna polymerase sigma factor	-0.6	0.9369	1
BCG_0222	Rv0185	-	Conserved hypothetical protein	1.36	0.4846	1
BCG_0225	Rv0188	-	Probable conserved transmembrane protein	-1.72	0.9996	1
BCG_0226c	Rv0189c	ilvD	Probable dihydroxy-acid dehydratase ilvD (DAD)	0	1	1
BCG_0227	Rv0190	-	Conserved hypothetical protein	4.99	0.3946	1
BCG_0228	Rv0191	-	Probable conserved integral membrane protein	-0.79	0.4175	1
BCG_0229	Rv0192	-	Conserved hypothetical protein	0.28	0.858	1
BCG_0230c	Rv0193c	-	Hypothetical protein	-1.91	0.8454	1
BCG_0232	Rv0195	-	Putative two component transcriptional	0.99	0.4339	1
BCG_0234	Rv0197	-	Possible oxidoreductase	0.18	0.8896	1
BCG_0236	Rv0199	-	Probable conserved membrane protein	-0.74	0.6951	1
BCG_0237	Rv0200	-	Possible conserved transmembrane protein	-2.13	0.9728	1
BCG_0238c	Rv0201c	-	Conserved hypothetical protein	-1.59	0.4654	1
BCG_0239c	Rv0202c	mmpL11	Probable conserved transmembrane transport	0.55	0.4788	1
BCG_0240	Rv0203	-	Possible exported protein	-0.67	0.7076	1
BCG_0242	Rv0205	-	Probable conserved transmembrane protein	0.58	0.6862	1
BCG_0243c	Rv0206c	mmpL3	Conserved transmembrane transport protein mmpL3	-4.09	1	1
BCG_0244c	Rv0207c	-	Conserved hypothetical protein	-6.49	0.4388	1
BCG_0249c	Rv0212c	nadR	Possible transcriptional regulatory protein nadR	-1.17	1	1
BCG_0250c	Rv0213c	-	Possible methyltransferase (methylase)	0.29	0.6972	1
BCG_0251	Rv0214	fadD4	Probable fatty-acid-CoA ligase fadD4	-1.89	0.8206	1
BCG_0252c	-	fadE3	Probable acyl-CoA dehydrogenase fadE3	-0.18	0.8804	1
BCG_0253	Rv0216	-	Conserved hypothetical protein	1.02	0.4034	1
BCG_0254c	Rv0217c	lipW	Possible esterase lipW	-0.91	0.7995	1
BCG_0255	Rv0218	-	Probable conserved transmembrane protein	0.29	0.7545	1
BCG_0256	Rv0219	-	Probable conserved transmembrane protein	-2.22	0.4716	1
BCG_0257	Rv0220	lipC	Probable esterase lipC	0.53	0.7485	1
BCG_0259c	-	-	Probable aldehyde dehydrogenase	-1.73	0.8073	1
BCG_0261c	Rv0224c	-	Possible methyltransferase (methylase)	0	1	1
BCG_0262	Rv0225	-	Possible conserved protein	0	1	1
BCG_0263c	Rv0226c	-	Probable conserved transmembrane protein	5.31	1	1
BCG_0264c	Rv0227c	-	Probable conserved membrane protein	0	1	1
BCG_0265	Rv0228	-	Probable integral membrane acyltransferase	2.65	1	1
BCG_0266c	Rv0229c	-	Possible conserved membrane protein	-0.57	0.8841	1
BCG_0268	Rv0231	fadE4	Probable acyl-CoA dehydrogenase fadE4	-0.9	0.4994	1
BCG_0269	Rv0232	-	Probable transcriptional regulatory protein	-0.32	0.7561	1
BCG_0270	Rv0233	nrdB	Probable ribonucleoside-diphosphate reductase	-1.77	0.5275	1
BCG_0272c	Rv0235c	-	Probable conserved transmembrane protein	-1.34	0.8948	1
BCG_0273c	Rv0236c	-	Probable conserved transmembrane protein	0	1	1
BCG_0274c	Rv0236A	-	Small secreted protein	0	1	1
BCG_0275	Rv0237	lpqI	Probable conserved lipoprotein lpqI	0.58	0.898	1
BCG_0278	Rv0240	-	Conserved hypothetical protein	-1.92	1	1
BCG_0279c	Rv0241c	-	Conserved hypothetical protein	-2.56	0.9889	1
BCG_0280c	Rv0242c	fabG4	Probable 3-oxoacyl-[acyl-carrier protein]	-1.94	0.9702	1
BCG_0282c	Rv0244c	fadE5	Probable acyl-CoA dehydrogenase fadE5	-1.41	0.5132	1
BCG_0283	Rv0245	-	Putative oxidoreductase	-1.93	1	1
BCG_0284	Rv0246	-	Probable conserved integral membrane protein	-0.62	0.4904	1
BCG_0288c	Rv0250c	-	Conserved hypothetical protein	-2.22	0.97	1
BCG_0289c	Rv0251c	hsp	Heat shock protein hsp	-3.48	0.9475	1
BCG_0292c	Rv0254c	cobU	Putative bifunctional cobalamin biosynthesis	1.6	0.6554	1
BCG_0293c	Rv0255c	cobQ1	Putative cobyric acid synthase cobQ1	-1.6	0.9233	1
BCG_0295	Rv0257	-	Conserved hypothetical protein	3.74	1	1
BCG_0297c	Rv0259c	-	Conserved hypothetical protein	-3.69	0.4702	1
BCG_0299c	Rv0261c	narK3	Probable integral membrane nitrite extrusion	-0.27	0.8354	1
BCG_0301c	Rv0263c	-	Conserved hypothetical protein	0.77	0.6074	1
BCG_0305	Rv0267	narU	Putative integral membrane nitrite extrusion	-0.58	0.5153	1
BCG_0306c	Rv0268c	-	Hypothetical protein	-0.29	0.8544	1
BCG_0311c	Rv0273c	-	Possible transcriptional regulatory protein	0.74	0.6076	1
BCG_0313c	Rv0275c	-	Possible transcriptional regulatory protein	-0.62	0.8667	1
BCG_0314	Rv0276	-	Conserved hypothetical protein	-0.64	0.5639	1
BCG_0315A	-	-	Conserved hypothetical protein, antitoxin	-0.34	1	1
BCG_0315c	Rv0277c	-	Conserved hypothetical protein	-2.03	0.4477	1
BCG_0316c	-	PE_PGRS3b	PE-PGRS family protein [second part]	-0.35	1	1
BCG_0317c	-	PE_PGRS3a	PE-PGRS family protein [first part]	-1.99	0.5915	1
BCG_0318c	-	PE_PGRS3	PE-PGRS family protein	-0.45	0.4941	1
BCG_0320	Rv0280	PPE3	PPE family protein	0.85	0.4228	1
BCG_0321	Rv0281	-	Conserved hypothetical protein	-0.7	0.5434	1
BCG_0322	Rv0282	-	Conserved hypothetical protein	0	1	1
BCG_0323	Rv0283	-	Possible conserved membrane protein	0	1	1
BCG_0324	Rv0284	-	Possible conserved membrane protein	-0.35	1	1
BCG_0325	Rv0285	PE5	PE family protein	0	1	1
BCG_0326	Rv0286	PPE4	PPE family protein	-0.35	1	1
BCG_0327	Rv0287	esxG	Conserved hypothetical protein TB9.8	0	1	1
BCG_0328	Rv0288	esxH	Low molecular weight protein antigen 7 cfp7	0	1	1
BCG_0329	Rv0289	-	Conserved hypothetical protein	0	1	1
BCG_0330	Rv0290	-	Probable conserved transmembrane protein	0	1	1
BCG_0331	Rv0291	-	Probable protease precursor	0	1	1
BCG_0333c	Rv0293c	-	Conserved hypothetical protein	-0.49	0.8255	1
BCG_0334	Rv0294	tam	Probable trans-aconitate methyltransferase tam	-2.45	0.9804	1
BCG_0335c	Rv0295c	-	Conserved hypothetical protein	-0.22	0.9993	1
BCG_0336c	Rv0296c	-	Probable sulfatase	-0.49	0.553	1
BCG_0339	Rv0299	-	Hypothetical protein	1.74	0.668	1
BCG_0340	Rv0300	-	Conserved hypothetical protein	0.44	0.6198	1
BCG_0341	Rv0301	-	Conserved hypothetical protein	-0.23	0.997	1
BCG_0342	Rv0302	-	Probable transcriptional regulatory protein	-0.93	0.6816	1
BCG_0343	Rv0303	-	Probable dehydrogenase/reductase	-1.89	0.4367	1
BCG_0346	Rv0306	-	Putative oxidoreductase	0.69	0.5069	1
BCG_0349	Rv0309	-	Possible conserved exported protein	-2.05	0.9441	1
BCG_0350c	Rv0310c	-	Conserved hypothetical protein	-0.98	0.9967	1
BCG_0351	Rv0311	-	Hypothetical protein	0.56	0.6347	1
BCG_0352	Rv0312	-	Conserved hypothetical proline and threonine	-0.27	0.8443	1
BCG_0354c	Rv0314c	-	Possible conserved membrane protein	-1.46	0.9633	1
BCG_0355	Rv0315	-	Possible beta-1,3-glucanase precursor	-1.22	0.4606	1
BCG_0356	Rv0316	-	Possible muconolactone isomerase	-2.58	0.7404	1
BCG_0357c	Rv0317c	glpQ2	Putative glycerophosphoryl diester	-0.19	0.8315	1
BCG_0358c	Rv0318c	-	Probable conserved integral membrane protein	-0.78	0.9179	1
BCG_0359	Rv0319	pcp	Probable pyrrolidone-carboxylate peptidase pcp	2.96	0.5657	1
BCG_0360	Rv0320	-	Possible conserved exported protein	-0.07	0.9238	1
BCG_0362	Rv0322	udgA	Probable udp-glucose 6-dehydrogenase udgA	-1.8	0.4824	1
BCG_0363c	Rv0323c	-	Conserved hypothetical protein	-1.86	0.4323	1
BCG_0366c	Rv0327c	cyp135A1	Possible cytochrome P450 135A1 cyp135A1	-0.93	0.9925	1
BCG_0367	Rv0328	-	Possible transcriptional regulatory protein	-5.48	0.8983	1
BCG_0368c	Rv0329c	-	Conserved hypothetical protein	-1.36	0.5921	1
BCG_0369c	Rv0330c	-	Hypothetical protein	0	0.9984	1
BCG_0370	Rv0331	-	Possible dehydrogenase/reductase	0.31	0.8172	1
BCG_0372	Rv0333	-	Hypothetical protein	2.4	0.4917	1
BCG_0373	Rv0334	rmlA	Probable glucose-1-phosphate	0	1	1
BCG_0374c	Rv0335c	PE6	PE family protein	1.23	1	1
BCG_0375	Rv0336, Rv0515	-	Conserved 13E12 repeat family protein	0	1	1
BCG_0379	Rv0340	-	Conserved hypothetical protein	3.39	0.5008	1
BCG_0380	Rv0341	iniB	Isoniazid inductible gene protein iniB	0.56	0.7271	1
BCG_0381	Rv0342	iniA	Isoniazid inductible gene protein iniA	0.76	0.5472	1
BCG_0383c	Rv0344c	lpqJ	Probable lipoprotein lpqJ	-1.8	0.9903	1
BCG_0384	Rv0345	-	Conserved hypothetical protein	-0.14	0.8921	1
BCG_0385c	Rv0346c	ansP2	Possible l-asparagine permease ansP2	-0.12	0.8733	1
BCG_0389	Rv0350	dnaK	Probable chaperone protein dnaK	-3.35	1	1
BCG_0390	Rv0351	grpE	Probable grpE protein (hsp-70 cofactor)	-0.35	1	1
BCG_0395c	Rv0357c	purA	Probable adenylosuccinate synthetase purA	0	1	1
BCG_0396	Rv0358	-	Conserved hypothetical protein	0.37	0.8056	1
BCG_0397	Rv0359	-	Probable conserved integral membrane protein	-1.51	0.482	1
BCG_0398c	Rv0360c	-	Conserved hypothetical protein	-0.77	0.4823	1
BCG_0400	Rv0362	mgtE	Possible Mg2+ transport transmembrane protein	0	1	1
BCG_0402	Rv0364	-	Possible conserved transmembrane protein	2.97	1	1
BCG_0403c	Rv0365c	-	Conserved hypothetical protein	-1.17	0.4723	1
BCG_0404c	Rv0366c	-	Conserved hypothetical protein	-2.81	0.7201	1
BCG_0405c	Rv0367c	-	Hypothetical protein	2.46	1	1
BCG_0408c	Rv0370c	-	Possible oxidoreductase	-1.88	1	1
BCG_0410c	Rv0372c	-	Conserved hypothetical protein	-3.53	1	1
BCG_0411c	Rv0373c	-	Probable carbon monoxyde dehydrogenase (large	-3.35	0.445	1
BCG_0412c	Rv0374c	-	Probable carbon monoxyde dehydrogenase (small	-3.68	0.9978	1
BCG_0413c	Rv0375c	-	Probable carbon monoxyde dehydrogenase (medium	-0.52	0.8758	1
BCG_0414c	Rv0376c	-	Conserved hypothetical protein	0.23	0.805	1
BCG_0416	Rv0378	-	Conserved hypothetical glycine rich protein	3.55	1	1
BCG_0417	Rv0379	secE2	Possible protein transport protein secE2	-0.55	0.6648	1
BCG_0420c	Rv0382c	pyrE	Probable orotate phosphoribosyltransferase pyrE	0	1	1
BCG_0421c	Rv0383c	-	Possible conserved secreted protein	-0.16	1	1
BCG_0423	Rv0385	-	Probable monooxygenase	0.66	0.4705	1
BCG_0424	Rv0386	-	Probable transcriptional regulatory protein	-0.46	0.5966	1
BCG_0427	Rv0390	-	Conserved hypothetical protein	-2.61	0.9364	1
BCG_0430	Rv0393	-	Conserved 13E12 repeat family protein	-3.11	0.3942	1
BCG_0431c	Rv0394c	-	Possible secreted protein	-2.71	0.6915	1
BCG_0432	Rv0395	-	Hypothetical protein	-2.43	0.4081	1
BCG_0433	Rv0396	-	Hypothetical protein	1.37	0.4614	1
BCG_0436c	Rv0399c	lpqK	Possible conserved lipoprotein lpqK	-0.42	0.8347	1
BCG_0437c	Rv0400c	fadE7	Probable acyl-CoA dehydrogenase fadE7	-2.35	1	1
BCG_0438	Rv0401	-	Probable conserved transmembrane protein	-6.18	1	1
BCG_0439c	Rv1557	mmpL1b	Probable conserved transmembrane transport	-2.99	0.4614	1
BCG_0440c	Rv0402c	mmpL1a	Probable conserved transmembrane transport	0.26	0.7287	1
BCG_0442	Rv0404	fadD30	Probable fatty-acid-CoA ligase fadD30	-2.39	1	1
BCG_0443	-	pks6a	Probable membrane bound polyketide synthase	0.04	0.9738	1
BCG_0444	Rv0405	pks6b	Probable membrane bound polyketide synthase	0.38	0.5664	1
BCG_0447	Rv0408	pta	Probable phosphate acetyltransferase pta	0.26	0.9898	1
BCG_0453c	Rv0414c	thiE	Probable thiamine-phosphate pyrophosphorylase	1.23	1	1
BCG_0454	Rv0415	thiO	Possible thiamine biosynthesis oxidoreductase	0	1	1
BCG_0455	Rv0416	thiS	Possible protein thiS	0	1	1
BCG_0456	Rv0417	thiG	Probable thiamin biosynthesis protein thiG	0	1	1
BCG_0458	Rv0419	lpqM	Possible lipoprotein peptidase lpqM	0.06	0.9379	1
BCG_0460c	Rv0421c	-	Conserved hypothetical protein	0.48	0.4513	1
BCG_0461c	Rv0422c	thiD	Probable phosphomethylpyrimidine kinase thiD	0	1	1
BCG_0463c	Rv0424c	-	Hypothetical protein	-1.65	0.4628	1
BCG_0464c	Rv0425c	ctpH	Possible metal cation transporting P-type atpase	0.21	0.8612	1
BCG_0465c	Rv0426c	-	Possible transmembrane protein	0	1	1
BCG_0466c	Rv0427c	xthA	Probable exodeoxyribonuclease III protein xthA	-2.65	0.3671	1
BCG_0468c	Rv0429c	def	Probable polypeptide deformylase def	-0.35	1	1
BCG_0469	Rv0430	-	Conserved hypothetical protein	0	1	1
BCG_0471	Rv0432	sodC	Probable periplasmic superoxide dismutase	0.78	0.5202	1
BCG_0473	Rv0434	-	Conserved hypothetical protein	0.06	0.9274	1
BCG_0475c	Rv0436c	pssA	Probable cdp-diacylglycerol--serine	-0.94	0.9279	1
BCG_0476c	Rv0437c	psd	possible phosphatidylserine decarboxylase psd	0.65	1	1
BCG_0479	Rv0440	groEL2	60 KDA chaperonin 2 groel2	0.65	1	1
BCG_0480c	Rv0441c	-	Hypothetical protein	0.02	0.9943	1
BCG_0482	Rv0443	-	Conserved hypothetical protein	-1.76	0.4753	1
BCG_0483c	Rv0444c	-	Conserved hypothetical protein	-0.1	0.89	1
BCG_0484c	Rv0445c	sigK	Probable alternative rna polymerase sigma factor	-0.76	0.9778	1
BCG_0485c	Rv0446c	-	Possible conserved transmembrane protein	0.41	0.6505	1
BCG_0487c	Rv0448c	-	Conserved hypothetical protein	-0.8	0.9996	1
BCG_0488c	Rv0449c	-	Conserved hypothetical protein	0.8	0.3754	1
BCG_0489c	Rv0450c	mmpL4	Probable conserved transmembrane transport	0.29	0.7101	1
BCG_0491	Rv0452	-	Possible transcriptional regulatory protein	-1.78	0.5655	1
BCG_0492	Rv0453	PPE11	PPE family protein	-0.59	0.9332	1
BCG_0494c	Rv0455c	-	Conserved hypothetical protein	1.65	1	1
BCG_0496c	Rv0456A	-	Conserved hypothetical protein	0.47	0.8278	1
BCG_0500	Rv0460	-	Conserved hydrophobic protein	-0.14	1	1
BCG_0502	Rv0462	lpd	Dihydrolipoamide dehydrogenase lpd	-0.35	1	1
BCG_0507	Rv0467	icl	Isocitrate lyase icl	-1.85	0.4813	1
BCG_0508	Rv0468	fadB2	Probable 3-hydroxybutyryl-CoA dehydrogenase	0.27	0.7568	1
BCG_0509	Rv0469	umaA1	Possible mycolic acid synthase umaA1	-0.13	0.934	1
BCG_0514	Rv0473	-	Possible conserved transmembrane protein	-1.6	0.3904	1
BCG_0517	Rv0476	-	Possible conserved transmembrane protein	-2.45	0.4289	1
BCG_0518	Rv0477	-	Possible conserved secreted protein	-1.2	0.8671	1
BCG_0520c	Rv0479c	-	Probable conserved membrane protein	0	1	1
BCG_0522c	Rv0481c	-	Hypothetical protein	-0.83	0.9954	1
BCG_0523	Rv0482	murB	Probable UDP-N-acetylenolpyruvoylglucosamine	3.55	1	1
BCG_0524	Rv0483	lprQ	Probable conserved lipoprotein lprQ	-0.17	0.8546	1
BCG_0525c	Rv0484c	-	Putative short-chain type oxidoreductase	-0.68	0.7114	1
BCG_0526	Rv0485	-	Possible transcriptional regulatory protein	-1.11	0.4896	1
BCG_0527	Rv0486	-	Mannosyltransferase	0.91	0.4951	1
BCG_0529	Rv0488	-	Probable conserved integral membrane protein	0.5	0.5657	1
BCG_0530	Rv0489	gpm1	Probable phosphoglycerate mutase 1 gpm1	0	1	1
BCG_0531	Rv0490	senX3	Putative two component sensor histidine kinase	3.91	0.5259	1
BCG_0532	Rv0491	regX3	Two component sensory transduction protein regX3	0.98	0.6235	1
BCG_0533c	Rv0492c	-	Probable oxidoreductase gmc-type	-2.31	0.6377	1
BCG_0534c	Rv0492A	-	Hypothetical protein	-1.56	0.7434	1
BCG_0536	Rv0494	-	Probable transcriptional regulatory protein	-6.11	0.4374	1
BCG_0542	Rv0500	proC	Probable pyrroline-5-carboxylate reductase proC	-0.35	1	1
BCG_0543	Rv0500A	-	Conserved hypothetical protein	2.65	0.4021	1
BCG_0544	Rv0501	galE2	Possible udp-glucose 4-epimerase galE2	-0.63	0.395	1
BCG_0545	Rv0502	-	Conserved hypothetical protein	-0.5	0.9791	1
BCG_0547c	Rv0504c	-	Conserved hypothetical protein	-0.35	1	1
BCG_0548c	Rv0505c	serB1	Possible phosphoserine phosphatase serB1	0.47	0.4982	1
BCG_0550	Rv0507	mmpL2	Probable conserved transmembrane transport	-0.38	0.8637	1
BCG_0551	Rv0508	-	Conserved hypothetical protein	-0.95	1	1
BCG_0553	Rv0510	hemC	Probable porphobilinogen deaminase hemC	0.65	1	1
BCG_0554	Rv0511	hemD	Probable uroporphyrin-III c-methyltransferase	0	1	1
BCG_0555	Rv0512	hemB	Probable delta-aminolevulinic acid dehydratase	2.95	1	1
BCG_0557	Rv0514	-	Possible transmembrane protein	5.31	1	1
BCG_0558	Rv0336, Rv0515	-	Conserved 13E12 repeat family protein	0	1	1
BCG_0559c	Rv0516c	-	Conserved hypothetical protein	-0.68	0.6203	1
BCG_0562c	Rv0519c	-	Possible conserved membrane protein	-3.51	0.4454	1
BCG_0563	-	-	Possible methyltransferase/methylase (fragment)	-1.09	1	1
BCG_0564	-	-	Possible methyltransferase/methylase (fragment)	-5.27	1	1
BCG_0566c	Rv0523c	-	Conserved hypothetical protein	-0.67	0.6897	1
BCG_0567	Rv0524	hemL	Probable glutamate-1-semialdehyde	0	1	1
BCG_0568	Rv0525	-	Conserved hypothetical protein	0.46	1	1
BCG_0569	Rv0526	-	Possible thioredoxin protein	0	1	1
BCG_0570	Rv0527	ccdA	Possible cytochrome c-type biogenesis protein	0	1	1
BCG_0571	Rv0528	-	Probable conserved transmembrane protein	0	1	1
BCG_0572	Rv0529	ccsA	Possible cytochrome c-type biogenesis protein	0	1	1
BCG_0574	Rv0531	-	Possible conserved membrane protein	0	1	1
BCG_0575	Rv0532	PE_PGRS6a	PE-PGRS family protein [first part]	-2.84	0.8952	1
BCG_0576	-	PE_PGRS6b	PE-PGRS family protein [second part]	-3.3	1	1
BCG_0578c	Rv0534c	menA	1,4-dihydroxy-2-naphthoate octaprenyltransferase	0	1	1
BCG_0580	Rv0536	galE3	Probable udp-glucose 4-epimerase galE3	-1.68	0.4042	1
BCG_0582	Rv0538	-	Possible conserved membrane protein	-1.38	0.977	1
BCG_0584	Rv0540	-	Conserved hypothetical protein	0.25	0.8151	1
BCG_0585c	Rv0541c	-	Probable conserved integral membrane protein	0	1	1
BCG_0586c	Rv0542c	menE	Possible o-succinylbenzoic acid--CoA ligase	0	1	1
BCG_0587c	Rv0543c	-	Conserved hypothetical protein	0	1	1
BCG_0588c	Rv0544c	-	Possible conserved transmembrane protein	0	1	1
BCG_0589c	Rv0545c	pitA	Probable low-affinity inorganic phosphate	0	1	1
BCG_0590c	Rv0546c	-	Conserved hypothetical protein	0.3	0.6072	1
BCG_0592c	Rv0548c	menB	Probable naphthoate synthase menB	4.53	1	1
BCG_0593c	-	-	Conserved hypothetical protein	0.83	1	1
BCG_0594c	Rv0549c	-	Conserved hypothetical protein	0.9	0.6584	1
BCG_0595c	Rv0550c	-	Hypothetical protein	1.61	0.4993	1
BCG_0596c	Rv0551c	fadD8	Probable fatty-acid-CoA ligase fadD8	-1.27	0.4238	1
BCG_0597	Rv0552	-	Conserved hypothetical protein	-1.6	0.6676	1
BCG_0598	Rv0553	menC	Probable muconate cycloisomerase menC	-5.24	1	1
BCG_0600	Rv0555	menD	Probable bifunctional menaquinone biosynthesis	0	1	1
BCG_0601	Rv0556	-	Probable conserved transmembrane protein	-0.35	1	1
BCG_0602	Rv0557	pimB	Mannosyltransferase pimB	-0.85	0.5719	1
BCG_0603	Rv0558	menH	Probable ubiquinone/menaquinone biosynthesis	0	1	1
BCG_0604c	Rv0559c	-	Possible conserved secreted protein	-3.03	0.5814	1
BCG_0605c	Rv0560c	-	POssible benzoquinone methyltransferase	1.81	0.3673	1
BCG_0606c	Rv0561c	-	Possible oxidoreductase	-0.8	0.7629	1
BCG_0607	Rv0562	grcC1	Probable polyprenyl-diphosphate synthase grcC1	0	1	1
BCG_0608	Rv0563	htpX	Probable protease transmembrane protein heat	3.35	1	1
BCG_0610c	Rv0565c	-	Probable monooxygenase	-2.12	0.482	1
BCG_0611c	Rv0566c	-	Conserved hypothetical protein	0.06	1	1
BCG_0612	Rv0567	-	Probable methyltransferase/methylase	-0.6	0.596	1
BCG_0614	Rv0569	-	Conserved hypothetical protein	-1.95	0.7101	1
BCG_0616c	Rv0571c	-	Conserved hypothetical protein	0.17	0.8622	1
BCG_0617c	Rv0572c	-	Hypothetical protein	-2.26	0.9958	1
BCG_0618c	Rv0573c	-	Conserved hypothetical protein	-2.52	0.9792	1
BCG_0619c	Rv0574c	-	Conserved hypothetical protein	-0.07	0.937	1
BCG_0620c	Rv0575c	-	Possible oxidoreductase	0.57	0.7053	1
BCG_0621	Rv0576	-	Probable transcriptional regulatory protein	0.44	0.7354	1
BCG_0622	Rv0577	TB27.3	Conserved hypothetical protein TB27.3	-1.84	0.5867	1
BCG_0623c	Rv0578c	PE_PGRS7	PE-PGRS family protein	-0.56	0.6996	1
BCG_0626	Rv0581	-	Conserved hypothetical protein	-0.91	0.5953	1
BCG_0628c	Rv0583c	lpqN	Probable conserved lipoprotein lpqN	-2.23	0.9274	1
BCG_0630c	Rv0585c	-	Probable conserved integral membrane protein	0.15	0.9135	1
BCG_0631	Rv0586	-	Probable transcriptional regulatory protein	-1.2	0.9907	1
BCG_0634	Rv0589	mce2A	mce-family protein mce2A	-2.39	0.9972	1
BCG_0636	Rv0591	mce2C	mce-family protein mce2C	0.41	0.7667	1
BCG_0637	Rv0592	mce2Da	mce-family protein mce2Da [first part]	-1.37	0.3765	1
BCG_0638	-	mce2Db	mce-family protein mce2Db [second part]	2.97	1	1
BCG_0639	Rv0593	lprL	Possible mce-family lipoprotein lprL	-0.96	0.8656	1
BCG_0641c	Rv0595c	-	Conserved hypothetical protein	0.38	0.6174	1
BCG_0645c	Rv0599c	-	Conserved hypothetical protein	0.09	0.7968	1
BCG_0646c	Rv0600c	-	Probable two component sensor kinase [second	-2.75	0.801	1
BCG_0647c	Rv0601c	-	Probable two component sensor kinase (first	-0.18	1	1
BCG_0648c	Rv0602c	tcrA	Putative two component DNA binding	0.42	0.6796	1
BCG_0649	Rv0603	-	Possible exported protein	0	1	1
BCG_0650	Rv0604	lpqO	Probable conserved lipoprotein lpqO	-1.2	0.6489	1
BCG_0653	Rv0607	-	Hypothetical protein	5.9	1	1
BCG_0654	Rv0608	-	Conserved hypothetical protein	2.22	1	1
BCG_0655	Rv0609	-	Conserved hypothetical protein	1.76	0.4669	1
BCG_0660c	Rv0613c	-	Hypothetical protein	-3.34	0.6255	1
BCG_0662	Rv0615	-	Probable integral membrane protein	-0.28	0.8959	1
BCG_0663A	Rv0616A	-	Conserved hypothetical protein, antitoxin	3.84	0.701	1
BCG_0664	Rv0617	-	Conserved hypothetical protein	0.25	1	1
BCG_0665	-	galT	Probable galactose-1-phosphate	-3.78	0.9607	1
BCG_0666	Rv0620	galK	Probable galactokinase galK	0.65	0.4576	1
BCG_0667	Rv0621	-	Possible membrane protein	-1.43	0.9788	1
BCG_0669	Rv0623	-	Conserved hypothetical protein	0.23	0.6694	1
BCG_0671c	Rv0625c	-	Probable conserved transmembrane protein	-3.73	0.9029	1
BCG_0672	Rv0626	-	Conserved hypothetical protein	1.23	0.698	1
BCG_0673	Rv0627	-	Conserved hypothetical protein	0	1	1
BCG_0674c	Rv0628c	-	Conserved hypothetical protein	-3.84	1	1
BCG_0675c	Rv0629c	recD	Probable exonuclease V (alpha chain) recD	-2.08	0.7864	1
BCG_0679c	Rv0632c	echA3	Probable enoyl-CoA hydratase echA3	-0.06	0.9609	1
BCG_0680c	Rv0633c	-	Possible exported protein	-2.14	0.9144	1
BCG_0681c	Rv0634c	-	Possible glyoxalase II	0.35	0.7083	1
BCG_0683	Rv0634B	rpmG2	Probable 50S ribosomal protein L33 rpmG2	0	1	1
BCG_0684	Rv0635	-	Conserved hypothetical protein	0	1	1
BCG_0685	Rv0636	-	Conserved hypothetical protein	0	1	1
BCG_0686	Rv0637	-	Conserved hypothetical protein	0	1	1
BCG_0687	Rv0638	secE1	Probable preprotein translocase secE1	0	1	1
BCG_0688	Rv0639	nusG	Probable transcription antitermination protein	0	1	1
BCG_0689	Rv0640	rplK	Probable 50S ribosomal protein l11 rplK	0	1	1
BCG_0690	Rv0641	rplA	Probable 50S ribosomal protein L1 rplA	0	1	1
BCG_0692c	Rv0643c	mmaA3	MEthoxy mycolic acid synthase 3 mmaA3	-0.2	0.997	1
BCG_0693c	Rv0644c	mmaA2	Methoxy mycolic acid synthase 2 mmaA2	-1.99	0.4112	1
BCG_0696c	Rv0647c	-	Conserved hypothetical protein	3	1	1
BCG_0698	Rv0649	fabD2	Putative malonyl coa-acyl carrier protein	-2.87	1	1
BCG_0699	Rv0650	-	Possible sugar kinase	-2.18	0.4296	1
BCG_0700	Rv0651	rplJ	Probable 50S ribosomal protein L10 rplJ	0	1	1
BCG_0701	Rv0652	rplL	Probable 50S ribosomal protein L7/L12 rplL	0	1	1
BCG_0706c	Rv0657c	-	Conserved hypothetical protein	7.72	1	1
BCG_0707c	Rv0658c	-	Probable conserved integral membrane protein	-0.01	0.9873	1
BCG_0708c	Rv0659c	-	Conserved hypothetical protein	0.67	0.6332	1
BCG_0711c	Rv0662c	-	Conserved hypothetical protein	0.31	0.85	1
BCG_0712	Rv0663	atsD	Possible arylsulfatase atsD	-0.57	0.998	1
BCG_0713	Rv0664	-	Hypothetical protein	-1.07	1	1
BCG_0714	Rv0665	-	Conserved hypothetical protein	-1.27	1	1
BCG_0715	Rv0666	-	Possible membrane protein	0	1	1
BCG_0716	Rv0667	rpoB	DNA-directed RNA polymerase (beta chain) rpoB	0	1	1
BCG_0717	Rv0668	rpoC	DNA-directed RNA polymerase (beta' chain) rpoC	-1.8	0.4901	1
BCG_0718c	Rv0669c	-	Possible hydrolase	-0.75	0.5638	1
BCG_0719	Rv0670	end	Probable endonuclease IV end	-1.28	0.3905	1
BCG_0721	Rv0672	fadE8	Probable acyl-CoA dehydrogenase fadE8	-0.25	0.9958	1
BCG_0723	Rv0674	-	Conserved hypothetical protein	-0.99	1	1
BCG_0725c	Rv0676c	mmpL5	Probable conserved transmembrane transport	-0.36	0.6982	1
BCG_0726c	Rv0677c	mmpS5	Possible conserved membrane protein mmpS5	0.8	0.4936	1
BCG_0729c	Rv0680c	-	Probable conserved transmembrane protein	0.53	0.6078	1
BCG_0730	Rv0681	-	Probable transcriptional regulatory protein	0.51	0.6095	1
BCG_0731	Rv0682	rpsL	Probable 30S ribosomal protein S12 rpsL	0	1	1
BCG_0732	Rv0683	rpsG	Probable 30S ribosomal protein S7 rpsG	0	1	1
BCG_0733	Rv0684	fusA1	Probable elongation factor g fusA1 (EF-G)	0	1	1
BCG_0734	Rv0685	tuf	Probable elongation factor TU tuf (EF-TU)	0	1	1
BCG_0735	Rv0686	-	Probable membrane protein	0.94	0.4316	1
BCG_0738c	Rv0689c	-	Hypothetical protein	7.18	0.4011	1
BCG_0739c	Rv0690c	-	Conserved hypothetical protein	-1.73	0.9888	1
BCG_0740c	Rv0691c	-	Probable transcriptional regulatory protein	-0.66	0.7688	1
BCG_0741	Rv0692	-	Conserved hypothetical protein	-0.58	0.6541	1
BCG_0743	Rv0694	lldD1	Possible L-lactate dehydrogenase (cytochrome)	1.4	0.3971	1
BCG_0744	Rv0695	-	Conserved hypothetical protein	-2.62	0.6956	1
BCG_0747	Rv0698	-	Conserved hypothetical protein	2.46	1	1
BCG_0749	Rv0699	-	Hypothetical protein	-0.35	1	1
BCG_0750	Rv0700	rpsJ	30S ribosomal protein S10 rpsJ (transcription	-0.35	1	1
BCG_0751	Rv0701	rplC	Probable 50S ribosomal protein L3 rplC	2.46	1	1
BCG_0752	Rv0702	rplD	Probable 50S ribosomal protein L4 rplD	0	1	1
BCG_0753	Rv0703	rplW	Probable 50S ribosomal protein L23 rplW	0	1	1
BCG_0754	Rv0704	rplB	Probable 50S ribosomal protein L2 rplB	0	1	1
BCG_0755	Rv0705	rpsS	Probable 30S ribosomal protein S19 rpsS	0	1	1
BCG_0756	Rv0706	rplV	Probable 50S ribosomal protein L22 rplV	0	1	1
BCG_0757	Rv0707	rpsC	Probable 30S ribosomal protein S3 rpsC	0	1	1
BCG_0758	Rv0708	rplP	Probable 50S ribosomal protein L16 rplP	-0.84	1	1
BCG_0759	Rv0709	rpmC	Probable 50S ribosomal protein L29 rpmC	0	1	1
BCG_0760	Rv0710	rpsQ	Probable 50S ribosomal protein S17 rpsQ	3.55	1	1
BCG_0762	Rv0712	-	Conserved hypothetical protein	-2.26	0.4644	1
BCG_0764	Rv0714	rplN	Probable 50S ribosomal protein L14 rplN	0	1	1
BCG_0765	Rv0715	rplX	Probable 50S ribosomal protein L24 rplX	0	1	1
BCG_0766	Rv0716	rplE	Probable 50S ribosomal protein L5 rplE	0	1	1
BCG_0767	Rv0717	rpsN1	Probable 30S ribosomal protein S14 rpsN1	0	1	1
BCG_0768	Rv0718	rpsH	Probable 30S ribosomal protein S8 rpsH	0	1	1
BCG_0769	Rv0719	rplF	Probable 50S ribosomal protein L6 rplF	-0.35	1	1
BCG_0770	Rv0720	rplR	Probable 50S ribosomal protein L18 rplR	0	1	1
BCG_0772	Rv0722	rpmD	Probable 50S ribosomal protein L30 rpmD	-2.47	1	1
BCG_0773	Rv0723	rplO	Probable 50S ribosomal protein L15 rplO	0	1	1
BCG_0774	Rv0724	sppA	Possible protease IV sppA (endopeptidase IV)	-0.83	0.4481	1
BCG_0776c	Rv0726c	-	Conserved hypothetical protein	0.46	0.6292	1
BCG_0777c	Rv0727c	fucA	Possible L-fuculose phosphate aldolase fucA	-1.17	0.5126	1
BCG_0781c	Rv0731c	-	Conserved hypothetical protein	-0.71	0.7603	1
BCG_0783	Rv0733	adk	Probable adenylate kinase adk	0	1	1
BCG_0784	Rv0734	mapA	Probable methionine aminopeptidase mapA	-1.09	1	1
BCG_0785	Rv0735	sigL	Probable alternative rna polymerase sigma factor	0.04	0.9626	1
BCG_0786	Rv0736	-	Probable conserved membrane protein	0	1	1
BCG_0787	Rv0737	-	Possible transcriptional regulatory protein	1.14	0.7937	1
BCG_0788	Rv0738	-	Conserved hypothetical protein	-0.35	1	1
BCG_0790	Rv0740	-	Conserved hypothetical protein	-2.93	0.972	1
BCG_0794c	Rv0744c	-	Possible transcriptional regulatory protein	-0.57	0.6695	1
BCG_0798	Rv0748	-	Conserved hypothetical protein	2.46	1	1
BCG_0799	Rv0749	-	Conserved hypothetical protein	-2.43	0.4982	1
BCG_0800c	Rv0749A	-	Hypothetical protein	3.96	1	1
BCG_0802c	Rv0751c	mmsB	Probable 3-hydroxyisobutyrate dehydrogenase	1.2	0.5805	1
BCG_0803c	Rv0752c	fadE9	Probable acyl-CoA dehydrogenase fadE9	-1.68	0.4971	1
BCG_0806c	Rv0755c	PPE12	PPE family protein	-0.5	0.7963	1
BCG_0807c	-	-	Putative transposase (fragment)	-0.31	0.9457	1
BCG_0808c	Rv0756c	-	Hypothetical protein	-3.14	0.4619	1
BCG_0811c	Rv0759c	-	Conserved hypothetical protein	-0.15	1	1
BCG_0812c	Rv0760c	-	Conserved hypothetical protein	-0.8	0.9799	1
BCG_0813c	Rv0761c	adhB	Possible zinc-containing alcohol dehydrogenase	-4.13	0.9864	1
BCG_0814c	Rv0762c	-	Conserved hypothetical protein	-3.56	0.8118	1
BCG_0815c	Rv0763c	-	Possible ferredoxin	3.55	1	1
BCG_0816c	Rv0764c	cyp51	Cytochrome P450 51 cyp51	-0.64	0.7067	1
BCG_0817c	Rv0765c	-	Probable oxidoreductase	1.04	0.3772	1
BCG_0819c	Rv0767c	-	Conserved hypothetical protein	-1.62	0.4706	1
BCG_0820	Rv0768	aldA	Probable aldehyde dehydrogenase NAD dependant	-5.76	0.4169	1
BCG_0822	Rv0770	-	Probable dehydrogenase/reductase	1.23	0.4096	1
[truncated: 1,990 more rows]
